# Supplementary material for: How Quickly Do Proteins Fold and Unfold, and What Structural Parameters Correlate with These Values?
Source: Biomolecules. 2020 Jan 29;10(2):197. doi: 10.3390/biom10020197 (PMC7072309; doi:10.3390/biom10020197)
Supplement: Supplementary file 1 [file biomolecules-10-00197-s001.zip]

Archive with 2 entries (2 files):
- Supp_TableS2.doc
- Supp_TableS1.xlsx
