# Supplementary material for: How Quickly Do Proteins Fold and Unfold, and What Structural Parameters Correlate with These Values?
Source: Biomolecules. 2020 Jan 29;10(2):197. doi: 10.3390/biom10020197 (PMC7072309; doi:10.3390/biom10020197)
Supplement: Supplementary file 1 [file biomolecules-10-00197-s001.zip › Supp_TableS1.xlsx]

## Sheet: All 108
N	Name	PDB	Class	fragment	Kinetic type	ln(kf)	ln(ku)	ln(kmt)	(-(lnkf-lnku))	Residue (L)	Vasa/Sasa	ln(AbsCO)	Rg	ala/res	cys/res	asp/res	glu/res	phe/res	gly/res	his/res	ile/res	lys/res	leu/res	met/res	asn/res	pro/res	gln/res	arg/res	ser/res	thr/res	val/res	trp/res	tyr/res	References for experimental data
1	Peripheral subunit-binding domain	2PDD	a	A:3-43	two	9.8	5.4	9.8	-4.4	41	2.65167	6.15188	9.43	0.121951	0	0.0731707	0.0487805	0.0243902	0.146341	0	0.0487805	0.097561	0.0731707	0.0243902	0.0243902	0.0243902	0.0243902	0.097561	0.0243902	0.0243902	0.097561	0	0.0243902	Spector S, Raleigh DP (1999) Submillisecond folding of the peripheral subunit-binding domain. J Mol Biol 293:763–768.
2	Cold shock protein B	1C9O	b	A:1-66	two	7.2	-0.4	0.2	-7.6	66	3.08266	7.01697	11.06	0.0454545	0	0.0151515	0.121212	0.0909091	0.151515	0.0151515	0.0454545	0.0757576	0.030303	0.0151515	0.0606061	0.0151515	0.0757576	0.030303	0.030303	0.030303	0.121212	0.0151515	0.0151515	Perl D, et al. (1998) Conservation of rapid two-state folding in mesophilic, thermophilic and hyperthermophilic cold shock proteins. Nat Struct Biol 5:229–235.
3	Cold shock protein B	1G6P	b	A:1-66	two	6.3	-4	-2.6	-10.3	66	3.00102	7.06365	11.01	0.0454545	0	0.0454545	0.121212	0.0757576	0.136364	0.030303	0.0454545	0.151515	0.0151515	0.030303	0	0.0151515	0.0454545	0.0151515	0.030303	0.030303	0.121212	0.030303	0.0151515	Perl D, et al. (1998) Conservation of rapid two-state folding in mesophilic, thermophilic and hyperthermophilic cold shock proteins. Nat Struct Biol 5:229–235.
4	Chemotaxis protein CheW	1K0S	b	A:9-151	two	7.4	-12.1	-5	-19.5	143	3.38752	7.55014	14.88	0.027972	0	0.0839161	0.0909091	0.048951	0.0629371	0.00699301	0.125874	0.0979021	0.0909091	0.013986	0.034965	0.020979	0.020979	0.048951	0.048951	0.041958	0.125874	0	0.00699301	Maxwell KL, et al. (2005) Protein folding: defining a “standard” set of experimental conditions and a preliminary kinetic data set of two-state proteins. Protein Sci 14:602–616.
5	N-terminal domain from ribosomal protein L9	1DIV	d	A:1-56	two	6.6	0.1	1.9	-6.5	56	2.96521	6.56386	11.61	0.125	0	0.0357143	0.0714286	0.0535714	0.0892857	0	0.0535714	0.196429	0.0892857	0.0178571	0.0714286	0.0178571	0.0714286	0.0178571	0	0.0178571	0.0535714	0	0.0178571	Maxwell KL, et al. (2005) Protein folding: defining a “standard” set of experimental conditions and a preliminary kinetic data set of two-state proteins. Protein Sci 14:602–616.
6	C-terminal domain from ribosomal protein L9	1DIV	d	A:58-149	two	3.3	-7.9	-4.4	-11.2	92	3.30017	7.14732	14.18	0.130435	0	0.0217391	0.0978261	0.0108696	0.0652174	0.0326087	0.0543478	0.130435	0.130435	0	0.0217391	0.0326087	0.0543478	0.0326087	0.0326087	0.076087	0.0652174	0	0.0108696	Maxwell KL, et al. (2005) Protein folding: defining a “standard” set of experimental conditions and a preliminary kinetic data set of two-state proteins. Protein Sci 14:602–616.
7	Ribosomal protein L23	1N88	d	A:1-96	two	2	-3.9	-2.4	-5.9	96	3.12875	7.20949	14.3	0.114583	0	0.0208333	0.0625	0.03125	0.0729167	0.0208333	0.0520833	0.166667	0.0729167	0.0104167	0.0208333	0.0416667	0.0208333	0.0520833	0.0104167	0.0625	0.114583	0.0104167	0.0416667	Maxwell KL, et al. (2005) Protein folding: defining a “standard” set of experimental conditions and a preliminary kinetic data set of two-state proteins. Protein Sci 14:602–616.
8	Ribosomal protein S6	1RIS	d	A:1-97	two	6.1	-8.3	-3.9	-14.4	97	3.52205	7.51638	13.55	0.0618557	0	0.0515464	0.113402	0.0206186	0.0309278	0	0.0515464	0.0412371	0.113402	0.0309278	0.0618557	0.0515464	0.0618557	0.123711	0.0206186	0	0.103093	0.0103093	0.0515464	Maxwell KL, et al. (2005) Protein folding: defining a “standard” set of experimental conditions and a preliminary kinetic data set of two-state proteins. Protein Sci 14:602–616.
9	GA module of albumin binding domain	1PRB	a	A:7-53	two	13.8	9.9	13.3	-3.9	47	2.80864	6.36303	9.73	0.191489	0	0.0425532	0.106383	0.0425532	0.0212766	0.0212766	0.0851064	0.170213	0.0851064	0	0.106383	0	0	0	0.0212766	0.0425532	0.0425532	0	0.0212766	Wang T, Zhu Y, Gai F (2004) Folding of a three-helix bundle at the folding speed limit. J Phys Chem B 108:3694–3697.
10	B-domain of staphylococcal proteinA	1BDD	a	A:1-60	two	11.7	4.2	5.8	-7.5	60	2.83834	6.25786	12.09	0.133333	0	0.0666667	0.0833333	0.05	0.0166667	0.0166667	0.0333333	0.1	0.116667	0	0.133333	0.05	0.1	0.0166667	0.05	0.0166667	0	0	0.0166667	Myers JK, Oas TG (2001) Preorganized secondary structure as an important determinant of fast protein folding. Nat Struct Biol 8:552–558.
11	Hypothetical protein encoded by the Yjbj gene from E.coli	1JYG (1RYK)	a	A:1-69	two	9.1	4.5	6.4	-4.6	69	3.16073	6.72455	11.31	0.0289855	0	0.101449	0.115942	0.0144928	0.101449	0	0.0434783	0.144928	0.0289855	0.0289855	0.0434783	0	0.0869565	0.057971	0	0.0434783	0.057971	0.057971	0.0434783	Maxwell KL, et al. (2005) Protein folding: defining a “standard” set of experimental conditions and a preliminary kinetic data set of two-state proteins. Protein Sci 14:602–616.
12	Colicin E9 immunity protein	1IMQ	a	A:2-86	two	7.3	-1.9	-1.4	-9.2	85	3.07341	6.95062	12.05	0.0470588	0.0117647	0.0705882	0.117647	0.0352941	0.0705882	0.0352941	0.0470588	0.0705882	0.0705882	0.0117647	0.0352941	0.0352941	0.0352941	0.0117647	0.105882	0.0823529	0.0588235	0.0117647	0.0352941	Maxwell KL, et al. (2005) Protein folding: defining a “standard” set of experimental conditions and a preliminary kinetic data set of two-state proteins. Protein Sci 14:602–616.
13	Colicin E7 immunity protein	1AYI	a	A:2-86	two	7.2	2.3	2.8	-4.9	85	3.27897	6.75937	12.4	0.0588235	0	0.105882	0.129412	0.0352941	0.0470588	0.0235294	0.0705882	0.0941176	0.0823529	0	0.0470588	0.0470588	0.0235294	0.0235294	0.0470588	0.0470588	0.0705882	0.0117647	0.0352941	Maxwell KL, et al. (2005) Protein folding: defining a “standard” set of experimental conditions and a preliminary kinetic data set of two-state proteins. Protein Sci 14:602–616.
14	Cytochrome b562	256B	a	A:1-106	two	12.3	-5	-0.1	-17.3	106	3.41632	6.67645	14.52	0.160377	0	0.113208	0.0754717	0.0188679	0.0283019	0.0188679	0.0283019	0.122642	0.0943396	0.0283019	0.0566038	0.0377358	0.0566038	0.0377358	0.0188679	0.0471698	0.0377358	0	0.0188679	Wittung-Stafshede P, Lee JC, Winkler JR, Gray HB (1999) Cytochrome b562 folding triggered by electron transfer: approaching the speed limit for formation of a four-helix-bundle protein. Proc Natl Acad Sci USA 96:6587–6590.
15	Lyme desease variable surface antigen	1L8W	a	B:29-344	two	2	-8.5	-4.7	-10.5	296	3.91961	7.82748	22.24	0.195946	0	0.0675676	0.0743243	0.0337838	0.121622	0.00337838	0.0506757	0.131757	0.0540541	0	0.0202703	0.0168919	0.0202703	0.0101351	0.0641892	0.0405405	0.0810811	0	0.00675676	Maxwell KL, et al. (2005) Protein folding: defining a “standard” set of experimental conditions and a preliminary kinetic data set of two-state proteins. Protein Sci 14:602–616.
16	C-terminal β-hairpin of protein GB1	1PGB	b	A:41-56	two	12	12	12	0	16	2.28128	6.02393	8.36	0.0625	0	0.125	0.125	0.0625	0.0625	0	0	0.0625	0	0	0	0	0	0	0	0.3125	0.0625	0.0625	0.0625	Muñoz V, Thompson PA, Hofrichter J, Eaton WA (1997) Folding dynamics and mechanism of beta-hairpin formation. Nature 390:196–199.
17	Cold shock protein B	1CSP	b	A:1-67	two	6.5	2.3	2.7	-4.2	67	3.07493	7.0017	10.94	0.0746269	0	0.0298507	0.149254	0.104478	0.134328	0.0149254	0.0447761	0.0746269	0.0298507	0.0149254	0.0447761	0.0149254	0.0597015	0.0149254	0.0447761	0.0298507	0.104478	0.0149254	0	Perl D, et al. (1998) Conservation of rapid two-state folding in mesophilic, thermophilic and hyperthermophilic cold shock proteins. Nat Struct Biol 5:229–235.
18	Cold shock protein A	1MJC	b	A:2-70	two	5.3	1.4	1.6	-3.9	69	3.19587	7.00443	10.82	0.0724638	0	0.0869565	0.0289855	0.0869565	0.144928	0.0144928	0.057971	0.101449	0.0289855	0.0144928	0.0434783	0.0289855	0.0289855	0	0.101449	0.057971	0.0724638	0.0144928	0.0144928	Reid KL, Rodriguez HM, Hillier BJ, Gregoret LM (1998) Stability and folding properties of a model beta-sheet protein, Escherichia coli CspA. Protein Sci 7:470–479.
19	SH3-like domain of virulence protein internalin B	1M9S	b	A:391-466	two	4	-1.7	0.1	-5.7	76	3.21504	7.23576	11.83	0.0657895	0.0131579	0.0394737	0.0657895	0	0.0789474	0.0131579	0.0394737	0.105263	0.118421	0	0.0789474	0.0131579	0.0131579	0.105263	0.0394737	0.0921053	0.0394737	0.0263158	0.0526316	Maxwell KL, et al. (2005) Protein folding: defining a “standard” set of experimental conditions and a preliminary kinetic data set of two-state proteins. Protein Sci 14:602–616.
20	Cyclophilin A	1LOP	b	A:1-164	two	6.6	-10.4	-3	-17	164	4.0052	7.85201	14.75	0.0609756	0.0121951	0.0670732	0.0670732	0.0731707	0.097561	0.0304878	0.0609756	0.0670732	0.0304878	0.0365854	0.0731707	0.0304878	0.0365854	0.0304878	0.0365854	0.0731707	0.0914634	0.00609756	0.0182927	Ikura T, Hayano T, Takahashi N, Kuwajima K (2000) Fast folding of Escherichia coli cyclophilin A: a hypothesis of a unique hydrophobic core with a phenylalanine cluster. J Mol Biol 297:791–802.
21	B1 domain of streptococcal protein G	3GB1	d	A:1-56	two	6.3	-1.7	-0.4	-8	56	3.07457	6.83012	10.71	0.107143	0	0.0892857	0.0892857	0.0357143	0.0714286	0	0.0178571	0.107143	0.0535714	0.0178571	0.0535714	0	0.0178571	0	0	0.196429	0.0714286	0.0178571	0.0535714	Maxwell KL, et al. (2005) Protein folding: defining a “standard” set of experimental conditions and a preliminary kinetic data set of two-state proteins. Protein Sci 14:602–616.
22	Immunoglobulin light chain-binding domain of protein L	2PTL	d	A:18-77	two	4.1	-3.3	-1.4	-7.4	60	3.12209	7.01148	11.06	0.15	0	0.0666667	0.0666667	0.0666667	0.0666667	0	0.05	0.116667	0.05	0	0.0666667	0	0.0166667	0	0.0333333	0.133333	0.05	0	0.0666667	Maxwell KL, et al. (2005) Protein folding: defining a “standard” set of experimental conditions and a preliminary kinetic data set of two-state proteins. Protein Sci 14:602–616.
23	Histidine-containing phosphocarrier protein	1POH	d	A:1-85	two	2.7	-6.2	-3	-8.9	85	3.42694	7.31269	11.77	0.105882	0	0.0117647	0.105882	0.0470588	0.0705882	0.0235294	0.0352941	0.0823529	0.0941176	0.0235294	0.0235294	0.0235294	0.0705882	0.0117647	0.0705882	0.117647	0.0823529	0	0	van Nuland NA, et al. (1998) Slow cooperative folding of a small globular protein HPr. Biochemistry 37:622–637.
24	E3-binding domain of BBL	2WXC (2WAV)	a	A:124-170	two	11.2	6.6	8	-4.6	47	2.58212	6.10412	10.44	0.148936	0	0.0638298	0.0638298	0	0.106383	0.0212766	0.0425532	0.0638298	0.12766	0	0.0638298	0.0212766	0.0212766	0.0851064	0.0638298	0.0425532	0.0425532	0.0212766	0	Neuweiler H, et al. (2009) The folding mechanism of BBL: plasticity of transition-state structure observed within an ultrafast folding protein family. J Mol Biol 390:1060–1073.
25	LysM domain	1E0G	d	A:1-48	two	7	2.3	3.7	-4.7	48	2.82846	6.84503	9.88	0.0416667	0	0.104167	0	0.0208333	0.0625	0.0208333	0.0625	0.104167	0.0833333	0.0208333	0.0625	0.0208333	0.0208333	0.0833333	0.104167	0.0625	0.0833333	0.0208333	0.0208333	Nickson AA, Stoll KE, Clarke J (2008) Folding of a LysM domain: entropy-enthalpy compensation in the transition state of an ideal two-state folder. J Mol Biol 380:557–569.
26	C-domain of spore coat protein S	1PRS	b	A:91-173	two	-2	-9.3	-8.1	-7.3	83	3.64928	7.19669	11.49	0.060241	0	0.0722892	0.0481928	0.060241	0.0722892	0	0.0481928	0.0481928	0.0722892	0.0120482	0.0963855	0.0722892	0.0481928	0.0481928	0.0843373	0.060241	0.060241	0	0.0361446	Wenk M, Jaenicke R, Mayr E (1998) Kinetic stabilisation of a modular protein by domain interactions. FEBS Lett 438:127–130.
27	CAfn2 (B. circulans)	1K85	b	A:557-644	two	1.4	-7	-3.8	-8.4	88	3.20912	7.29784	12.96	0.181818	0	0.0454545	0	0.0113636	0.0681818	0.0113636	0.0227273	0.0340909	0.0454545	0.0113636	0.0568182	0.0227273	0.0113636	0	0.113636	0.227273	0.0909091	0.0113636	0.0340909	Lappalainen I, Hurley MG, Clarke J (2008) Plasticity within the obligatory folding nucleus of an immunoglobulin-like domain. J Mol Biol 375:547–559.
28	N-domain of spore coat protein S	1PRS	b	A:1-90	two	3	-9.4	-4.6	-12.4	90	3.47386	7.20437	12.05	0.0888889	0	0.0444444	0.0555556	0.0333333	0.0777778	0	0.0777778	0.0333333	0.0666667	0.0111111	0.111111	0.0666667	0.0666667	0.0222222	0.0555556	0.0333333	0.122222	0	0.0333333	Wenk M, Jaenicke R, Mayr E (1998) Kinetic stabilisation of a modular protein by domain interactions. FEBS Lett 438:127–130.
29	Apoflavodoxin (Anabaena sp.)	1FTG	c	A:2-169	two	2.8	-2.7	-0.2	-5.5	168	4.29675	7.38827	14.6	0.047619	0.00595238	0.119048	0.0654762	0.047619	0.113095	0.00595238	0.0654762	0.0595238	0.0892857	0	0.047619	0.00595238	0.0535714	0.0238095	0.0595238	0.0595238	0.0595238	0.0238095	0.047619	Bueno M, Ayuso-Tejedor S, Sancho J (2006) Do proteins with similar folds have similar transition state structures? A diffuse transition state of the 169 residue apoflavodoxin. J Mol Biol 359:813–824.
30	Villin headpeace subdomain	1VII	a	A:41-76	two	9.4	5.3	10.6	-4.1	36	2.63743	5.99894	9.43	0.0833333	0	0.0555556	0.0555556	0.111111	0.0555556	0	0	0.138889	0.138889	0.0555556	0.0555556	0.0277778	0.0555556	0.0277778	0.0555556	0.0277778	0.0277778	0.0277778	0	Wang M, et al. (2003) Dynamic NMR line-shape analysis demonstrates that the villin headpiece subdomain folds on the microsecond time scale. J Am Chem Soc 125:6032–6033.
31	TRF1 Myb domain	1BA5	a	A:5-53	two	5.9	1.2	1.6	-4.7	49	3.09606	6.56752	10.04	0.0204082	0	0.0408163	0.0612245	0.0204082	0.0612245	0.0204082	0.0204082	0.142857	0.122449	0.0408163	0.0816327	0	0	0.102041	0.0612245	0.0408163	0.0408163	0.0816327	0.0408163	Gianni S, et al. (2003) Unifying features in protein-folding mechanisms. Proc Natl Acad Sci USA 100:13286–13291.
32	RAP1 Myb domain	1FEX	a	A:1-59	two	8.2	2.9	3.9	-5.3	59	3.0008	6.64587	10.56	0.101695	0	0.0677966	0.0338983	0.0169492	0.0508475	0.0338983	0.0338983	0.0847458	0.101695	0.0169492	0.0338983	0.0169492	0.0338983	0.0677966	0.118644	0.0677966	0.0508475	0.0338983	0.0338983	Gianni S, et al. (2003) Unifying features in protein-folding mechanisms. Proc Natl Acad Sci USA 100:13286–13291.
33	c-Myb-transforming protein	1GV2	a	A:144-191	two	8.7	1.7	3.1	-7	47	3.02383	6.35975	9.78	0.0851064	0	0.0425532	0.0851064	0	0.0425532	0.0425532	0.0851064	0.0851064	0.0638298	0.0212766	0.0851064	0.0212766	0.0212766	0.106383	0.0425532	0.0851064	0	0.0638298	0.0212766	Gianni S, et al. (2003) Unifying features in protein-folding mechanisms. Proc Natl Acad Sci USA 100:13286–13291.
34	Acyl-coenzyme A binding protein	1NTI	a	A:1-86	two	7	-3.9	-0.3	-10.9	86	3.24232	6.96998	13.16	0.104651	0	0.0813953	0.116279	0.0348837	0.0581395	0.0232558	0.0465116	0.174419	0.0581395	0.0348837	0.0232558	0.0232558	0.0232558	0.0116279	0.0348837	0.0465116	0.0348837	0.0232558	0.0465116	Maxwell KL, et al. (2005) Protein folding: defining a “standard” set of experimental conditions and a preliminary kinetic data set of two-state proteins. Protein Sci 14:602–616.
35	15th domain of brain α-spectrin	1U5P	a	A:1662-1771	two	11	0.3	4	-10.7	110	3.1714	7.03342	17.4	0.109091	0	0.0909091	0.0636364	0.0454545	0.0272727	0.0272727	0.0363636	0.0909091	0.118182	0.0181818	0.0727273	0	0.0545455	0.0636364	0.1	0.0363636	0.0272727	0.00909091	0.00909091	Scott KA, Batey S, Hooton KA, Clarke J (2004) The folding of spectrin domains I: wild-type domains have the same stability but very different kinetic properties. J Mol Biol 344:195–205.
36	16th domain of brain α-spectrin	1CUN	a	A:7-112	two	4.8	-6	-2	-10.8	106	3.25837	7.00052	17.2	0.0754717	0	0.0849057	0.113208	0.0283019	0.0471698	0.0377358	0.0377358	0.103774	0.122642	0.0188679	0.0188679	0.00943396	0.0754717	0.0660377	0.0566038	0.0283019	0.0471698	0.0188679	0.00943396	Scott KA, Batey S, Hooton KA, Clarke J (2004) The folding of spectrin domains I: wild-type domains have the same stability but very different kinetic properties. J Mol Biol 344:195–205.
37	17th domain of brain α-spectrin	1CUN	a	A:113-219	two	3.4	-7.8	-3.4	-11.2	107	3.23775	6.99714	17.24	0.121495	0.00934579	0.0747664	0.121495	0.0280374	0.046729	0.0373832	0.0373832	0.121495	0.0747664	0.0186916	0.0747664	0	0.0373832	0.0186916	0.0280374	0.046729	0.0747664	0.00934579	0.0186916	Scott KA, Batey S, Hooton KA, Clarke J (2004) The folding of spectrin domains I: wild-type domains have the same stability but very different kinetic properties. J Mol Biol 344:195–205.
38	Pin WW domain	1PIN	b	A:6-39	two	9.5	6.4	9.1	-3.1	34	2.71702	6.47266	9.5	0.0294118	0	0	0.0588235	0.0294118	0.0882353	0.0294118	0.0294118	0.0588235	0.0294118	0.0294118	0.0588235	0.0882353	0.0294118	0.117647	0.147059	0.0294118	0.0294118	0.0588235	0.0588235	Jager M, Nguyen H, Crane JC, Kelly JW, Gruebele M (2001) The folding mechanism of a beta-sheet: the WW domain. J Mol Biol 311:373–393.
39	Formin-binding protein	1E0L	b	A:1-37	two	10.6	8.6	9.1	-2	37	2.7008	6.40142	9.85	0.0810811	0	0.027027	0.135135	0	0.0540541	0	0	0.108108	0.0540541	0	0.0540541	0.027027	0.027027	0.027027	0.0540541	0.162162	0.027027	0.0540541	0.108108	Ferguson N, Johnson CM, Macias M, Oschkinat H, Fersht A (2001) Ultrafast folding of WW domains without structured aromatic clusters in the denatured state. Proc Natl Acad Sci USA 98:13002–13007.
40	Yes kinase-associated protein	1JMQ	b	A:5-44	two	8.4	6.7	7	-1.7	40	2.77376	6.80251	9.81	0.05	0	0.1	0.05	0.05	0.05	0.025	0.05	0.075	0.025	0.025	0.025	0.1	0.075	0.05	0.05	0.1	0.025	0.05	0.025	Ferguson N, Johnson CM, Macias M, Oschkinat H, Fersht A (2001) Ultrafast folding of WW domains without structured aromatic clusters in the denatured state. Proc Natl Acad Sci USA 98:13002–13007.
41	Src SH3 domain	1RLQ	b	C:9-64	two	4.4	-1.3	0.4	-5.7	56	2.93635	7.03553	10.47	0.0535714	0	0.0535714	0.0714286	0.0357143	0.0714286	0.0178571	0.0357143	0.0357143	0.0892857	0	0.0535714	0.0357143	0.0357143	0.0357143	0.0892857	0.125	0.0535714	0.0357143	0.0714286	Maxwell KL, et al. (2005) Protein folding: defining a “standard” set of experimental conditions and a preliminary kinetic data set of two-state proteins. Protein Sci 14:602–616.
42	α-spectrin SH3 domain	1SHG	b	A:6-62	two	1.1	-4.8	-3.7	-5.9	57	3.19354	6.99292	10.3	0.0526316	0	0.0877193	0.0701754	0.0175439	0.0350877	0	0.0175439	0.140351	0.122807	0.0175439	0.0526316	0.0350877	0.0350877	0.0350877	0.0350877	0.0526316	0.105263	0.0350877	0.0526316	Maxwell KL, et al. (2005) Protein folding: defining a “standard” set of experimental conditions and a preliminary kinetic data set of two-state proteins. Protein Sci 14:602–616.
43	Actin binding protein ABP1 SH3 domain	1JO8	b	A:1-58	two	2.5	-2.7	-2.1	-5.2	58	3.23593	7.02527	10.25	0.0689655	0	0.137931	0.12069	0.0517241	0.0689655	0	0.0517241	0.0517241	0.0862069	0	0.0862069	0.0344828	0	0	0.0517241	0.0344828	0.0517241	0.0517241	0.0517241	Maxwell KL, et al. (2005) Protein folding: defining a “standard” set of experimental conditions and a preliminary kinetic data set of two-state proteins. Protein Sci 14:602–616.
44	Fyn SH3 domain	1AVZ	b	A:85-141	two	4.9	-4.3	-2	-9.2	57	2.81835	7.01965	10.24	0	0	0.0701754	0.0350877	0.0526316	0.122807	0.0526316	0.0526316	0.0350877	0.122807	0	0.0175439	0.0701754	0.0701754	0.0526316	0.0350877	0.0526316	0.0350877	0.0526316	0.0701754	Maxwell KL, et al. (2005) Protein folding: defining a “standard” set of experimental conditions and a preliminary kinetic data set of two-state proteins. Protein Sci 14:602–616.
45	Ninth fibronectin type III module of fibronectin	1FNF	b	A:1326-1415	two	-0.9	-2.9	-2.2	-2	90	3.40475	7.39511	12.92	0.0444444	0	0.0444444	0.0555556	0.0333333	0.0777778	0.0555556	0.0888889	0	0.0666667	0	0.0444444	0.0777778	0.0222222	0.0888889	0.1	0.111111	0.0555556	0.0111111	0.0222222	Plaxco KW, Spitzfaden C, Campbell ID, Dobson CM (1997) A comparison of the folding kinetics and thermodynamics of two homologous fibronectin type III modules. J Mol Biol 270:763–770.
46	Third fibronectin type III repeat of tenascin	1TEN	b	A:803-891	two	1.1	-7.7	-4.4	-8.8	89	3.49932	7.34239	13.12	0.0449438	0	0.11236	0.0898876	0.0224719	0.0561798	0	0.0898876	0.0561798	0.0786517	0.011236	0.0337079	0.0561798	0.0224719	0.0337079	0.0674157	0.134831	0.0449438	0.011236	0.0337079	Clarke J, Hamill SJ, Johnson CM (1997) Folding and stability of a fibronectin type III domain of human tenascin. J Mol Biol 270:771–778.
47	SH3 domain of the p85α subunit of phosphatidylinositol 3'-kinase	1PNJ	b	A:1A-84	two	-1	-7.3	-4.8	-6.3	84	3.21375	7.23497	12.85	0.047619	0	0.0714286	0.119048	0.0238095	0.142857	0.0119048	0.0595238	0.0714286	0.0833333	0	0.0357143	0.0357143	0.0238095	0.047619	0.047619	0.047619	0.0357143	0.0119048	0.0833333	Guijarro JI, Morton CJ, Plaxco KW, Campbell ID, Dobson CM (1998) Folding kinetics of the SH3 domain of PI3 kinase by real-time NMR combined with optical spectroscopy. J Mol Biol 276:657–667.
48	18th module of muscle protein twitchin	1WIT	b	A:1-93	two	0.4	-8.2	-5.9	-8.6	93	3.13351	7.54433	13.19	0.11828	0	0.0645161	0.0645161	0.0537634	0.0645161	0.0107527	0.0752688	0.107527	0.0860215	0	0.0322581	0.0537634	0.0107527	0.0215054	0.0752688	0.0752688	0.0645161	0.0107527	0.0107527	Clarke J, Cota E, Fowler SB, Hamill SJ (1999) Folding studies of immunoglobulin-like beta-sandwich proteins suggest that they share a common folding pathway. Structure 7:1145–1153.
49	Chymotrypsin inhibitor 2	2CI2	d	I:20-83	two	5.8	-10.3	-3.5	-16.1	64	3.1698	6.90945	11.25	0.046875	0	0.0625	0.109375	0.015625	0.046875	0	0.09375	0.09375	0.09375	0.015625	0.015625	0.0625	0.03125	0.0625	0.015625	0.046875	0.15625	0.015625	0.015625	Maxwell KL, et al. (2005) Protein folding: defining a “standard” set of experimental conditions and a preliminary kinetic data set of two-state proteins. Protein Sci 14:602–616.
50	Ubiquitin	1UBQ	d	A:1-76	two	7.3	-6.8	-1.5	-14.1	76	3.35837	7.04534	11.79	0.0263158	0	0.0657895	0.0789474	0.0263158	0.0789474	0.0131579	0.0921053	0.0921053	0.118421	0.0131579	0.0263158	0.0394737	0.0789474	0.0526316	0.0394737	0.0921053	0.0526316	0	0.0131579	Maxwell KL, et al. (2005) Protein folding: defining a “standard” set of experimental conditions and a preliminary kinetic data set of two-state proteins. Protein Sci 14:602–616.
51	Ras-binding domain of C-raf-1	1RFA	d	A:55-132	two	8.4	-2.8	-0.2	-11.2	78	3.3926	7.13998	11.49	0.0641026	0.0384615	0.0641026	0.0512821	0.0384615	0.0512821	0.0384615	0.025641	0.0769231	0.141026	0.025641	0.0641026	0.025641	0.0384615	0.0769231	0.0384615	0.0384615	0.0897436	0.0128205	0	Maxwell KL, et al. (2005) Protein folding: defining a “standard” set of experimental conditions and a preliminary kinetic data set of two-state proteins. Protein Sci 14:602–616.
52	Activation domain of procarboxypeptidase A2	1O6X	d	A:9-79	two	6.8	-0.4	1.5	-7.2	71	3.30606	7.18804	14.7	0.056338	0	0.0422535	0.112676	0.0422535	0.0422535	0.028169	0.0704225	0.0422535	0.0985915	0.0140845	0.0422535	0.056338	0.0985915	0.0140845	0.056338	0.0422535	0.112676	0.0140845	0.0140845	Maxwell KL, et al. (2005) Protein folding: defining a “standard” set of experimental conditions and a preliminary kinetic data set of two-state proteins. Protein Sci 14:602–616.
53	Common-type acylphosphatase	2ACY	d	A:1-98	two	0.8	-6.5	-4.4	-7.3	98	3.49821	7.58197	12.64	0.0408163	0	0.0612245	0.0612245	0.0510204	0.102041	0.0306122	0.0510204	0.102041	0.0612245	0.0102041	0.0204082	0.0204082	0.0918367	0.0306122	0.0510204	0.0612245	0.102041	0.0204082	0.0306122	Taddei N, et al. (1999) Thermodynamics and kinetics of folding of common-type acylphosphatase: comparison to the highly homologous muscle isoenzyme. Biochemistry 38:2135–2142.
54	Muscle acylphosphatase	1APS	d	A:1-98	two	-1.6	-9	-3.3	-7.4	98	3.55167	7.63892	12.86	0.0306122	0.0102041	0.0306122	0.0714286	0.0408163	0.0816327	0	0.0306122	0.0918367	0.0306122	0.0204082	0.0510204	0.0306122	0.0306122	0.0714286	0.132653	0.0612245	0.122449	0.0204082	0.0408163	Maxwell KL, et al. (2005) Protein folding: defining a “standard” set of experimental conditions and a preliminary kinetic data set of two-state proteins. Protein Sci 14:602–616.
55	Spliceosomal protein U1A	1URN	d	A:2-97	two	4.6	-11.7	-0.4	-16.3	96	3.46847	7.39191	12.59	0.0729167	0	0.0520833	0.0416667	0.0625	0.03125	0.0208333	0.104167	0.104167	0.0729167	0.0416667	0.0520833	0.0416667	0.0416667	0.0625	0.0833333	0.0416667	0.0416667	0	0.03125	Maxwell KL, et al. (2005) Protein folding: defining a “standard” set of experimental conditions and a preliminary kinetic data set of two-state proteins. Protein Sci 14:602–616.
56	FK506 binding protein	1FKF	d	A:1-107	two	1.6	-8.1	-5.2	-9.7	107	3.58522	7.54147	13.28	0.046729	0.00934579	0.0560748	0.0654206	0.046729	0.121495	0.0280374	0.046729	0.0747664	0.0654206	0.0280374	0.00934579	0.0654206	0.046729	0.0560748	0.046729	0.0654206	0.0841121	0.00934579	0.0280374	Maxwell KL, et al. (2005) Protein folding: defining a “standard” set of experimental conditions and a preliminary kinetic data set of two-state proteins. Protein Sci 14:602–616.
57	apocytochrome b5	1EHB	d	A:3-84	two	3	-1.4	0.1	-4.4	82	3.1748	7.05798	12.37	0.0487805	0	0.0731707	0.134146	0.0365854	0.0731707	0.0609756	0.0487805	0.0731707	0.097561	0	0.0365854	0.0243902	0.0243902	0.0365854	0.0487805	0.0731707	0.0487805	0.0121951	0.0487805	Manyusa S, Whitford D (1999) Defining folding and unfolding reactions of apocytochrome b5 using equilibrium and kinetic fluorescence measurements. Biochemistry 38:9533–9540.
58	hbLBD (35)	1K8M	b	A:1-87	two	-0.9	-7.8	-4.7	-6.9	87	3.00799	7.37237	12.7	0.0344828	0.0114943	0.103448	0.091954	0.0229885	0.0689655	0	0.0804598	0.091954	0.0689655	0.0114943	0.0114943	0.0114943	0.045977	0.0229885	0.0689655	0.0574713	0.126437	0.0114943	0.0574713	Naik MT, Chang YC, Huang TH (2002) Folding kinetics of the lipoic acid-bearing domain of human mitochondrial branched chain alpha-ketoacid dehydrogenase complex. FEBS Lett 530:133–138.
59	Death domain	1E41_	a	A:93-192	two	6.8	-3	-0.6	-9.8	100	3.20114	6.6291	13.84	0.09	0.03	0.08	0.08	0.01	0.04	0.01	0.04	0.05	0.1	0.01	0.07	0.01	0.06	0.11	0.05	0.04	0.09	0.02	0.01	Steward A, McDowell GS, Clarke J (2009) Topology is the principal determinant in the folding of a complex all-alpha greek key death domain from human FADD. J Mol Biol 389:425–437.
60	FKBP	1FKB	d	A:1-107	two	1.6	-8.1	-5.2	-9.7	107	3.52514	7.54924	13.28	0.046729	0.00934579	0.0560748	0.0654206	0.046729	0.121495	0.0280374	0.046729	0.0747664	0.0654206	0.0280374	0.00934579	0.0654206	0.046729	0.0560748	0.046729	0.0654206	0.0841121	0.00934579	0.0280374	Maxwell KL, et al. (2005) Protein folding: defining a “standard” set of experimental conditions and a preliminary kinetic data set of two-state proteins. Protein Sci 14:602–616.
61	P13	1QTU	b	A:1-109	two	0	-11	-8.5	-11	109	3.73638	7.3543	13.06	0.0550459	0	0.0642202	0.0825688	0.00917431	0.0550459	0.0458716	0.0275229	0.00917431	0.137615	0.0366972	0.0183486	0.0642202	0.0917431	0.0733945	0.0458716	0.0275229	0.0825688	0.0366972	0.0366972	Roumestand C, Boyer M, Guignard L, Barthe P, Royer CA (2001) Characterization of the folding and unfolding reactions of a small beta-barrel protein of novel topology, the MTCP1 oncogene product P13. J Mol Biol 312:247–259.
62	Trp-cage protein	1L2Y	a	A:1-20	two	12.5	11.5	13	-1	20	2.45907	5.92452	7.25	0	0	0.05	0	0	0.15	0	0.05	0.05	0.1	0	0.05	0.2	0.05	0.05	0.15	0	0	0.05	0.05	Qiu L, Pabit SA, Roitberg AE, Hagen SJ Smaller and faster: the 20-residue Trp-cage protein folds in 4 microseconds. J Am Chem Soc 124:12952–12953 (2002).
63	Alanine-based peptide	NA	a	1--21	two	15.5	15.5	15.5	0	21	2.09004	5.38862	9.42	1	0	0	0	0	0	0	0	0	0	0	0	0	0	0	0	0	0	0	0	Thompson PA, Eaton WA, Hofrichter J (1997) Laser temperature jump study of the helix-coil kinetics of an alanine peptide interpreted with a “kinetic zipper” model. Biochemistry 36:9200–9210.
64	α3D	2A3D	a	A:1-73	two	12.2	7.6	12.4	-4.6	73	3.00819	6.54564	13.05	0.205479	0	0.0136986	0.150685	0.0410959	0.0684932	0.0136986	0.0410959	0.0821918	0.0958904	0.0136986	0.0273973	0.0136986	0.0547945	0.0684932	0.0410959	0.0136986	0.0136986	0.0136986	0.0273973	Zhu Y, et al. (2003) Ultrafast folding of alpha3D: a de novo designed three-helix bundle protein. Proc Natl Acad Sci USA 100:15486–15491.
65	l-repressor	1LMB	a	3:6-85	two	10.4	3.2	5.2	-7.2	80	3.37711	6.61954	11.88	0.125	0	0.025	0.1	0.025	0.075	0	0.0625	0.0875	0.125	0.025	0.0625	0.025	0.05	0.0375	0.075	0.0125	0.05	0	0.0375	Maxwell KL, et al. (2005) Protein folding: defining a “standard” set of experimental conditions and a preliminary kinetic data set of two-state proteins. Protein Sci 14:602–616.
66	Prototype WW domain	1E0M	b	A:1-37	two	8.9	7.1	7.7	-1.8	37	2.65568	6.49057	9.66	0	0	0.0540541	0.027027	0	0.0810811	0.0540541	0	0.0810811	0.027027	0.0540541	0.0810811	0.0810811	0	0.027027	0.108108	0.162162	0	0.0540541	0.108108	Ferguson N, Johnson CM, Macias M, Oschkinat H, Fersht A (2001) Ultrafast folding of WW domains without structured aromatic clusters in the denatured state. Proc Natl Acad Sci USA 98:13002–13007.
67	BBA5 mini-protein	1T8J	d	A:1-23	two	11.8	13.2	12.5	1.4	23	2.36641	5.68324	8.86	0.0869565	0	0.0869565	0.0434783	0.0434783	0.0434783	0.0434783	0	0.0434783	0.130435	0	0	0	0.0434783	0.130435	0.130435	0	0.0434783	0	0.0869565	Snow CD, Nguyen H, Pande VS, Gruebele M (2002) Absolute comparison of simulated and experimental protein-folding dynamics. Nature 420:102–106.
68	Sso7d protein, Y34W	1C8C	d	A:2-64	two	6.95	-3.24	0.55	-10.19	63	2.94253	6.68223	11.26	0.0634921	0	0.047619	0.0793651	0.031746	0.111111	0	0.047619	0.222222	0.047619	0.031746	0	0.015873	0.047619	0.031746	0.047619	0.047619	0.0793651	0.015873	0.031746	Guerois R, Serrano L (2000) The SH3-fold family: experimental evidence and prediction of variations in the folding pathways. J Mol Biol 304:967–982.
69	Src SH2 domain	1SPR	d	A:2-104	two	8.7	-3.5	-1.4	-12.2	103	3.53468	7.08974	13.2	0.0485437	0.0291262	0.038835	0.0679612	0.0485437	0.0679612	0.0291262	0.0291262	0.0679612	0.106796	0	0.0485437	0.0291262	0.0291262	0.0776699	0.0873786	0.0776699	0.0485437	0.00970874	0.0582524	Maxwell KL, et al. (2005) Protein folding: defining a “standard” set of experimental conditions and a preliminary kinetic data set of two-state proteins. Protein Sci 14:602–616.
70	POB	1W4J	a	A:125-175	two	12.3	6.3	8	-6	51	2.56632	6.26963	11.25	0.196078	0	0.0392157	0.0980392	0	0.117647	0	0.0392157	0.0980392	0.0392157	0.0196078	0	0.0392157	0	0.0784314	0.0392157	0.0784314	0.0980392	0.0196078	0	Sharpe TD, Ferguson N, Johnson CM, Fersht AR (2008) Conservation of transition state structure in fast folding peripheral subunit-binding domains. J Mol Biol 383:224–237.
71	N-terminal domain of phosphoglycerate kinase	1PHP	c	A:1-175	multi	2.3	-4.2	-1.3	-6.5	175	3.95675	7.6113	15.18	0.131429	0.00571429	0.0685714	0.0971429	0.0342857	0.0685714	0.0285714	0.04	0.0685714	0.108571	0.0171429	0.04	0.04	0.00571429	0.08	0.0114286	0.0342857	0.0971429	0	0.0228571	Parker MJ, Spencer J, Clarke AR (1995) An integrated kinetic analysis of intermediates and transition states in protein folding reactions. J Mol Biol 253:771–786.
72	C-terminal domain of phosphoglycerate kinase	1PHP	c	A:176-394	multi	-3.5	-21	-8.3	-17.5	219	3.98054	7.46308	17.3	0.118721	0	0.086758	0.0730594	0.0410959	0.105023	0.0136986	0.0639269	0.0913242	0.086758	0.0273973	0.0273973	0.0365297	0.00456621	0.0273973	0.0410959	0.0319635	0.0958904	0.00913242	0.0182648	Parker MJ, et al. (1996) Domain behavior during the folding of a thermostable phosphoglycerate kinase. Biochemistry 35:15740–15752.
73	Barstar	1BRS	c	F:1-89	multi	3.4	-2.7	-1.4	-6.1	89	3.6805	6.96006	12.01	0.0898876	0	0.0449438	0.123596	0.0224719	0.0561798	0.011236	0.0674157	0.0674157	0.134831	0	0.0337079	0.0224719	0.0674157	0.0337079	0.0561798	0.0449438	0.0561798	0.0337079	0.0337079	Schreiber G, Fersht AR (1993) The refolding of cis- and trans-peptidylprolyl isomers of barstar. Biochemistry 32:11195–11203.
74	Chemotactic protein	3CHY	c	A:2-129	multi	1	-4.4	-1.3	-5.4	128	3.85528	7.01661	13.43	0.125	0	0.0625	0.0859375	0.046875	0.078125	0	0.046875	0.0859375	0.117188	0.046875	0.0625	0.0234375	0.015625	0.03125	0.03125	0.0390625	0.078125	0.0078125	0.015625	Muñoz V, Lopez EM, Jager M, Serrano L (1994) Kinetic characterization of the chemotactic protein from Escherichia coli, CheY. Kinetic analysis of the inverse hydrophobic effect. Biochemistry 33:5858–5866.
75	C-terminally truncated fragment of GroEL apical domain	1AON	c	A:191-345	multi	-1.5	-5.7	-3.4	-4.2	155	3.65514	7.65771	14.4	0.109677	0	0.0516129	0.103226	0.0258065	0.0967742	0	0.0903226	0.0709677	0.0967742	0.0322581	0.0258065	0.0387097	0.0258065	0.0451613	0.0258065	0.0645161	0.083871	0	0.0129032	Golbik R, Zahn R, Harding SE, Fersht AR (1998) Thermodynamic stability and folding of GroEL minichaperones. J Mol Biol 276:505–515.
76	Ribonuclease HI	2RN2	c	A:1-155	multi	0.1	-12	-4.6	-12.1	155	3.65298	7.56377	15.53	0.0903226	0.0193548	0.0451613	0.0774194	0.0129032	0.0903226	0.0322581	0.0451613	0.0709677	0.0774194	0.0258065	0.0451613	0.0322581	0.0516129	0.0645161	0.0258065	0.0645161	0.0580645	0.0387097	0.0322581	Parker MJ, Marqusee S (1999) The cooperativity of burst phase reactions explored. J Mol Biol 293:1195–1210.
77	Dihydrofolate reductase	1RA9	c	A:1-159	multi	-3.2	-6.1	-5.2	-2.9	159	3.66484	7.71038	15.57	0.081761	0.0125786	0.0880503	0.0754717	0.0377358	0.0628931	0.0314465	0.0754717	0.0377358	0.0691824	0.0314465	0.0314465	0.0628931	0.0251572	0.0566038	0.0566038	0.0377358	0.0691824	0.0314465	0.0251572	Jennings PA, Finn BE, Jones BE, Matthews CR (1993) A reexamination of the folding mechanism of dihydrofolate reductase from Escherichia coli: verification and refinement of a four-channel model. Biochemistry 32:3783–3789.
78	Tryptophan synthase α subunit	1QOP	c	A:1-267	multi	-2.5	-8.9	-5.7	-6.4	265	4.31366	7.70895	17.33	0.143396	0.0113208	0.0490566	0.0603774	0.045283	0.0754717	0.0188679	0.0716981	0.0301887	0.0981132	0.0188679	0.0415094	0.0641509	0.0377358	0.0566038	0.0603774	0.0264151	0.0641509	0	0.0264151	Ogasahara K, Yutani K (1994) Unfolding-refolding kinetics of the tryptophan synthase alpha subunit by CD and fluorescence measurements. J Mol Biol 236:1227–1240.
79	N-terminal domain of HypF	1GXT	d	A:4-91	multi	4.4	-6.8	-0.8	-11.2	88	3.5403	7.5166	12.3	0.0227273	0.0340909	0.0568182	0.0681818	0.0568182	0.0795455	0.0227273	0.0454545	0.0113636	0.102273	0	0.0340909	0.0681818	0.0909091	0.0909091	0.0340909	0.0340909	0.113636	0.0227273	0.0113636	Calloni G, et al. (2003) Comparison of the folding processes of distantly related proteins. Importance of hydrophobic content in folding. J Mol Biol 330:577–591.
80	Barnase	1BNI	d	A:3-110	multi	2.6	-9.1	-4.3	-11.7	108	3.65149	7.11143	13.45	0.0648148	0	0.0833333	0.0277778	0.037037	0.0925926	0.0185185	0.0740741	0.0740741	0.0648148	0	0.0555556	0.0277778	0.0277778	0.0555556	0.0833333	0.0833333	0.037037	0.0277778	0.0648148	Matouschek A, Kellis JT Jr, Serrano L, Bycroft M, Fersht, AR (1990) Transient folding intermediates characterized by protein engineering. Nature 346:440–445.
81	RNase-H (C. tepidum)	3H08	c	A:2-145	multi	1.9	-14	-4	-15.9	139	3.62966	7.45991	14.7	0.0935252	0	0.0431655	0.0719424	0.00719424	0.0863309	0.0143885	0.0503597	0.0935252	0.100719	0.028777	0.0719424	0.0359712	0.0143885	0.0503597	0.057554	0.057554	0.0431655	0.0359712	0.0431655	Ratcliff K, Corn J, Marqusee S (2009) Structure, stability, and folding of ribonuclease H1 from the moderately thermophilic Chlorobium tepidum: comparison with thermophilic and mesophilic homologues. Biochemistry 48:5890–5898.
82	Apoflavodoxin (D. desulfuricans)	3F6R	c	A:2-148	multi	3.6	-4.8	-4	-8.4	147	3.8203	7.32627	14.12	0.156463	0.0136054	0.0748299	0.122449	0.0544218	0.0952381	0.0136054	0.047619	0.0408163	0.102041	0.0204082	0.0272109	0.0136054	0.0272109	0.0204082	0.0680272	0.0272109	0.0544218	0.00680272	0.0136054	Stagg L, Samiotakis A, Homouz D, Cheung MS, Wittung-Stafshede P (2010) Residue-specific analysis of frustration in the folding landscape of repeat beta/alpha protein apoflavodoxin. J Mol Biol 396:75–89.
83	Staphylococcal nuclease	1JOO	b	A:1-149	multi	2.3	-8.4	-5.3	-10.7	149	3.19954	7.0944	16.56	0.0939597	0	0.0536913	0.0805369	0.0201342	0.0671141	0.0201342	0.033557	0.154362	0.0805369	0.0268456	0.0402685	0.0402685	0.0402685	0.033557	0.033557	0.0671141	0.0604027	0.00671141	0.0469799	Maki K, Cheng H, Dolgikh DA, Shastry MC, Roder H (2004) Early events during folding of wild-type staphylococcal nuclease and a single-tryptophan variant studied by ultrarapid mixing. J Mol Biol 338:383–400.
84	Engrailed homeodomain	1ENH	a	A:3-56	multi	10.5	7.6	8.1	-2.9	54	3.15248	6.6015	10.42	0.0740741	0	0	0.111111	0.0555556	0.0185185	0	0.0555556	0.0740741	0.111111	0	0.0740741	0.0185185	0.0925926	0.166667	0.0740741	0.037037	0	0.0185185	0.0185185	Gianni S, et al. (2003) Unifying features in protein-folding mechanisms. Proc Natl Acad Sci USA 100:13286–13291.
85	Tumour suppressor protein p16	2A5E	a	A:10-136	multi	3.5	0.2	0.4	-3.3	127	3.53368	6.72323	17.81	0.188976	0.00787402	0.0629921	0.0708661	0.00787402	0.0866142	0.0314961	0.00787402	0	0.133858	0.023622	0.023622	0.0629921	0.00787402	0.11811	0.023622	0.0314961	0.0787402	0.015748	0.015748	Tang KS, Guralnick BJ, Wang WK, Fersht AR, Itzhaki, LS (1999) Stability and folding of the tumour suppressor protein p16. J Mol Biol 285:1869–1886.
86	Apomyoglobin	1A6N	a	A:1-151	multi	1.1	-3.8	-1.4	-4.9	151	3.82355	7.14338	15.14	0.112583	0	0.0463576	0.0927152	0.0397351	0.0662252	0.0794702	0.0596026	0.125828	0.119205	0.013245	0.00662252	0.0264901	0.0264901	0.0264901	0.0397351	0.0331126	0.0529801	0.013245	0.0198675	Cavagnero S, Dyson HJ, Wright PE (1999) Effect of H helix destabilizing mutations on the kinetic and equilibrium folding of apomyoglobin. J Mol Biol 285:269–282.
87	Immunoglobulin domain of cardiac titin	1TIT	b	A:1-89	multi	3.6	-7.6	-6.9	-11.2	89	3.24117	7.36777	13.16	0.0786517	0.0224719	0.0337079	0.123596	0.0337079	0.0786517	0.0449438	0.0674157	0.0898876	0.11236	0.011236	0.0337079	0.0449438	0.0449438	0	0.0449438	0.0337079	0.0786517	0.011236	0.011236	Fowler SB, Clarke J (2001) Mapping the folding pathway of an immunoglobulin domain: structural detail from phi value analysis and movement of the transition state. Structure 9:355–366.
88	Tenth fibronectin type III domain of fibronectin	1FNF	b	A:1416-1509	multi	5.5	-8.4	-0.5	-13.9	94	3.27807	7.34704	13.07	0.0744681	0	0.0531915	0.0319149	0.0106383	0.0851064	0	0.0638298	0.0319149	0.0425532	0	0.0212766	0.0851064	0.0106383	0.0531915	0.117021	0.12766	0.117021	0.0106383	0.0638298	Cota E, Clarke J (2000) Folding of beta-sandwich proteins: three-state transition of a fibronectin type III module. Protein Sci 9:112–120.
89	C-terminal domain of the cell-surface receptor protein CD2	1HNG	b	A:2-96	multi	1.8	-7.6	-3.5	-9.4	95	3.44507	7.37951	13.14	0.0526316	0	0.0842105	0.0421053	0.0421053	0.0947368	0.0105263	0.0631579	0.0736842	0.105263	0.0210526	0.0842105	0.0210526	0.0105263	0.0631579	0.0526316	0.0842105	0.0526316	0.0210526	0.0210526	Parker MJ, Dempsey CE, Lorch M, Clarke AR (1997) Acquisition of native beta-strand topology during the rapid collapse phase of protein folding. Biochemistry 36:13396–13405.
90	Ileal lipid binding protein	1EAL	b	A:1-127	multi	1.3	-4.9	-2.8	-6.2	127	3.64729	7.36195	14.18	0.0551181	0.00787402	0.0472441	0.0866142	0.0393701	0.0944882	0.023622	0.0708661	0.110236	0.0393701	0.015748	0.0472441	0.023622	0.0393701	0.023622	0.0708661	0.0708661	0.0866142	0.00787402	0.0393701	Dalessio PM, Ropson IJ (2000) Beta-sheet proteins with nearly identical structures have different folding intermediates. Biochemistry 39:860–871.
91	Intestinal fatty acid binding protein	1IFC	b	A:1-131	multi	3.4	-4.6	-2.8	-8	131	3.84293	7.4793	14	0.0458015	0	0.0534351	0.10687	0.0610687	0.0916031	0.00763359	0.0534351	0.114504	0.0687023	0.0229008	0.0763359	0	0.0152672	0.0458015	0.0305344	0.0763359	0.0839695	0.0152672	0.0305344	Burns LL, Dalessio PM, Ropson IJ (1998) Folding mechanism of three structurally similar beta-sheet proteins. Proteins 33:107–118.
92	Cellular retinol binding protein II	1OPA	b	A:1-133	multi	1.4	-9.2	-5	-10.6	133	3.79627	7.53112	14.3	0.0225564	0.0225564	0.0827068	0.0827068	0.0526316	0.0827068	0.0075188	0.0300752	0.112782	0.0676692	0.0150376	0.0676692	0	0.0526316	0.0451128	0.0150376	0.105263	0.0827068	0.0300752	0.0225564	Burns LL, Dalessio PM, Ropson IJ (1998) Folding mechanism of three structurally similar beta-sheet proteins. Proteins 33:107–118.
93	Cellular retinoic acid binding protein I	1CBI	b	A:1-136	multi	-3.2	-9.8	-6.7	-6.6	136	3.61203	7.5378	14.54	0.0661765	0.0220588	0.0588235	0.102941	0.0441176	0.0661765	0.0147059	0.0441176	0.0661765	0.0735294	0.0147059	0.0514706	0.0294118	0.0220588	0.0661765	0.0367647	0.102941	0.0735294	0.0220588	0.0220588	Burns LL, Dalessio PM, Ropson IJ (1998) Folding mechanism of three structurally similar beta-sheet proteins. Proteins 33:107–118.
94	Villin 14T, N-terminal domain of villin	2VIK	d	A:1-126	multi	5	-4.1	-1.6	-9.1	126	3.32296	7.34246	13.92	0.047619	0.00793651	0.031746	0.0714286	0.031746	0.111111	0.0238095	0.047619	0.0793651	0.0555556	0.031746	0.031746	0.0238095	0.0634921	0.031746	0.0793651	0.0714286	0.0714286	0.015873	0.0714286	Choe SE, Matsudaira PT, Osterhout J, Wagner G, Shakhnovich EI (1998) Folding kinetics of villin 14T, a protein domain with a central beta-sheet and two hydrophobic cores. Biochemistry 37:14508–14518.
95	Pit1 homeodomain	1AU7	a	A:103-160	multi	9.7	4.8	7.4	-4.9	58	2.76857	6.26454	11.8	0.0689655	0.0172414	0.0172414	0.137931	0.0344828	0.0172414	0.0344828	0.0517241	0.103448	0.0517241	0.0344828	0.0344828	0.0172414	0.0344828	0.155172	0.0689655	0.0344828	0.0689655	0.0172414	0	Banachewicz W, Johnson CM, Fersht AR (2011) Folding of the Pit1 homeodomain near the speed limit. Proc Natl Acad Sci USA 108:569–573.
96	FF domain	1UZC	a	A:3-71	multi	7.6	1.4	2.3	-6.2	69	2.93342	6.76065	11.84	0.130435	0	0.0144928	0.101449	0.0289855	0	0	0.0289855	0.188406	0.057971	0.0289855	0.057971	0.0434783	0.0724638	0.0289855	0.057971	0.057971	0.0289855	0.0289855	0.0434783	Jemth P, et al. (2005) The structure of the major transition state for folding of an FF domain from experiment and simulation. J Mol Biol 350:363–378.
97	ACBP (Yeast)	1ST7	a	A:1-86	multi	8.5	6.4	-0.4	-2.1	86	3.29982	6.95569	12.95	0.0930233	0	0.0697674	0.127907	0.0232558	0.0348837	0	0.0348837	0.139535	0.104651	0.0116279	0.0465116	0.0348837	0.0465116	0.0116279	0.0581395	0.0348837	0.0465116	0.0232558	0.0581395	Teilum K, et al. (2005) Different secondary structure elements as scaffolds for protein folding transition states of two homologous four-helix bundles. Proteins 59:80–90.
98	Third PDZ domain from PSD-95	1BFE	b	A:306-415	multi	3	-3.4	-0.2	-6.4	110	3.4788	7.35654	13.3	0.0818182	0	0.0454545	0.0727273	0.0363636	0.127273	0.0181818	0.118182	0.0272727	0.0636364	0	0.0636364	0.0363636	0.0363636	0.0818182	0.0818182	0.0363636	0.0545455	0	0.0181818	Calosci N, et al. (2008) Comparison of successive transition states for folding reveals alternative early folding pathways of two homologous proteins. Proc Natl Acad Sci USA 105:19241–19246.
99	PDZ2 domain from PTP-BL	1GM1	b	A:9-102	multi	0.8	-2.3	-1.2	-3.1	94	3.25338	7.36125	12.66	0.0744681	0	0.0425532	0.0638298	0.0106383	0.148936	0.0425532	0.0531915	0.0744681	0.0851064	0	0.0319149	0.0319149	0.0319149	0.0425532	0.0531915	0.0744681	0.12766	0	0.0106383	Gianni S, et al. (2005) Kinetic folding mechanism of PDZ2 from PTP-BL. Prot Eng Des Sel 18:389–395.
100	FRB	1AUE	a	B:2022-2115	multi	6	-5.4	-2.4	-11.4	94	3.40774	6.89058	13.01	0.0531915	0.0106383	0.0319149	0.117021	0.0425532	0.0638298	0.0425532	0.0212766	0.0638298	0.0957447	0.0638298	0.0319149	0.0212766	0.0531915	0.0744681	0.0425532	0.0319149	0.0425532	0.0425532	0.0531915	Marianayagam NJ, Khan F, Male L, Jackson SE (2002) Fast folding of a four-helical bundle protein. J Am Chem Soc 124:9744–9750.
101	Myotrophin	2MYO	d	A:1-118	multi	4.7	-3.2	-0.3	-7.9	118	3.54064	6.54836	14.16	0.101695	0.0254237	0.0932203	0.0677966	0.0169492	0.0847458	0.0338983	0.0338983	0.101695	0.152542	0.0169492	0.0338983	0.0338983	0.0254237	0.0169492	0.0254237	0.0423729	0.059322	0.00847458	0.0254237	Lowe AR, Itzhaki LS (2007) Rational redesign of the folding pathway of a modular protein. Proc Natl Acad Sci USA 104:2679–2684.
102	Hisactophilin	1HCD	b	A:1-118	multi	4	-9	-6.5	-13	118	3.40178	7.1582	13.75	0.0423729	0.00847458	0.0508475	0.059322	0.0423729	0.110169	0.262712	0.0508475	0.0762712	0.059322	0.00847458	0.0169492	0	0.00847458	0.00847458	0.0677966	0.0508475	0.0508475	0	0.0254237	Liu C, Gaspar JA, Wong HJ, Meiering EM (2002) Conserved and nonconserved features of the folding pathway of hisactophilin, a beta-trefoil protein. Protein Sci 11:669–679.
103	p19INK4d	1BD8	d	A:7-162	multi	2.9	-2.3	-1.9	-5.2	156	3.74455	6.68698	16.92	0.128205	0	0.0769231	0.0448718	0.025641	0.0961538	0.0512821	0.0192308	0.0192308	0.141026	0.0192308	0.0192308	0.0384615	0.0512821	0.0769231	0.0448718	0.0576923	0.0897436	0	0	Löw C, et al. (2007) Folding mechanism of an ankyrin repeat protein: scaffold and active site formation of human CDK inhibitor p19INK4d. J Mol Biol 373:219–231.
104	Carbonic anhydrase	1V9E	b	A:1-259	multi	-4.2	-24	-10.6	-19.8	259	4.2915	8.17648	17.14	0.0656371	0	0.0733591	0.042471	0.042471	0.0772201	0.042471	0.019305	0.0694981	0.100386	0.011583	0.0501931	0.0733591	0.046332	0.034749	0.0617761	0.0540541	0.0772201	0.027027	0.030888	Melnik BS, Marchenkov VV, Evdokimov SR, Samatova EN, Kotova NV (2008) Multy-state protein: determination of carbonic anhydrase free-energy landscape. Biochem Biophys Res Commun 369:701–706.
105	Phage 434 cro protein	2CRO	a	A:-1-63	multi	3.7	-0.5	0.3	-4.2	65	3.33515	6.59085	10.65	0.0923077	0.0153846	0.0153846	0.0615385	0.0307692	0.0461538	0	0.0615385	0.0923077	0.123077	0.0461538	0.0153846	0.0307692	0.0923077	0.0769231	0.0307692	0.0923077	0.0461538	0.0153846	0.0153846	Laurents DV, et al. (2000) Folding kinetics of phage 434 Cro protein. Biochemistry 39:13963–13973.
106	Cell-cycle regulatory protein p13suc1	SUC1	d	1--96	multi	4.2	-6.1	-1	-10.3	96	3.4774	7.13018	13.37	0.0416667	0	0.0416667	0.135417	0.03125	0.0416667	0.0416667	0.0625	0.0416667	0.114583	0.03125	0.0104167	0.0833333	0.03125	0.0833333	0.03125	0.0520833	0.0416667	0.0208333	0.0625	Schymkowitz JW, Rousseau F, Irvine LR, Itzhaki LS (2000) The folding pathway of the cell-cycle regulatory protein p13suc1: clues for the mechanism of domain swapping. Structure 8:89–100.
107	T4 lysozyme	2LZM	d	A:1-164	multi	4.1	-14	-5.7	-18.1	164	3.85208	7.05643	16.53	0.0914634	0.0121951	0.0609756	0.0487805	0.0304878	0.0670732	0.00609756	0.0609756	0.0792683	0.097561	0.0304878	0.0731707	0.0182927	0.0304878	0.0792683	0.0365854	0.0670732	0.054878	0.0182927	0.0365854	Parker MJ, Marqusee S (1999) The cooperativity of burst phase reactions explored. J Mol Biol 293:1195–1210.
108	sIGPS	1IGS	c	A:27-248	multi	-4.6	-13.6	-8.9	-9	222	4.4144	7.52524	16.35	0.0495495	0	0.045045	0.121622	0.0315315	0.045045	0	0.130631	0.0675676	0.112613	0.0225225	0.0630631	0.0315315	0.0135135	0.0720721	0.0855856	0.027027	0.045045	0	0.036036	Forsyth WR, Matthews CR (2002) Folding mechanism of indole-3-glycerol phosphate synthase from Sulfolobus solfataricus: a test of the conservation of folding mechanisms hypothesis in (beta-alpha)8 barrels. J Mol Biol 320:1119–1133.

## Sheet: Bacteria&Eukaryota
Bacteria
N	Name	PDB	Class	fragment	Kinetic type	ln(kf)	ln(ku)	ln(kmt)	(-(lnkf-lnku))	Residue (L)	Vasa/Sasa	ln(AbsCO)	Rg	ala/res	cys/res	asp/res	glu/res	phe/res	gly/res	his/res	ile/res	lys/res	leu/res	met/res	asn/res	pro/res	gln/res	arg/res	ser/res	thr/res	val/res	trp/res	tyr/res
1	Peripheral subunit-binding domain	2PDD	a	A:3-43	two	9.8	5.4	9.8	-4.4	41	2.65167	6.15188	9.43	0.121951	0	0.0731707	0.0487805	0.0243902	0.146341	0	0.0487805	0.097561	0.0731707	0.0243902	0.0243902	0.0243902	0.0243902	0.097561	0.0243902	0.0243902	0.097561	0	0.0243902
2	Cold shock protein B	1C9O	b	A:1-66	two	7.2	-0.4	0.2	-7.6	66	3.08266	7.01697	11.06	0.0454545	0	0.0151515	0.121212	0.0909091	0.151515	0.0151515	0.0454545	0.0757576	0.030303	0.0151515	0.0606061	0.0151515	0.0757576	0.030303	0.030303	0.030303	0.121212	0.0151515	0.0151515
3	Cold shock protein B	1G6P	b	A:1-66	two	6.3	-4	-2.6	-10.3	66	3.00102	7.06365	11.01	0.0454545	0	0.0454545	0.121212	0.0757576	0.136364	0.030303	0.0454545	0.151515	0.0151515	0.030303	0	0.0151515	0.0454545	0.0151515	0.030303	0.030303	0.121212	0.030303	0.0151515
4	Chemotaxis protein CheW	1K0S	b	A:9-151	two	7.4	-12.1	-5	-19.5	143	3.38752	7.55014	14.88	0.027972	0	0.0839161	0.0909091	0.048951	0.0629371	0.00699301	0.125874	0.0979021	0.0909091	0.013986	0.034965	0.020979	0.020979	0.048951	0.048951	0.041958	0.125874	0	0.00699301
5	N-terminal domain from ribosomal protein L9	1DIV	d	A:1-56	two	6.6	0.1	1.9	-6.5	56	2.96521	6.56386	11.61	0.125	0	0.0357143	0.0714286	0.0535714	0.0892857	0	0.0535714	0.196429	0.0892857	0.0178571	0.0714286	0.0178571	0.0714286	0.0178571	0	0.0178571	0.0535714	0	0.0178571
6	C-terminal domain from ribosomal protein L9	1DIV	d	A:58-149	two	3.3	-7.9	-4.4	-11.2	92	3.30017	7.14732	14.18	0.130435	0	0.0217391	0.0978261	0.0108696	0.0652174	0.0326087	0.0543478	0.130435	0.130435	0	0.0217391	0.0326087	0.0543478	0.0326087	0.0326087	0.076087	0.0652174	0	0.0108696
7	Ribosomal protein L23	1N88	d	A:1-96	two	2	-3.9	-2.4	-5.9	96	3.12875	7.20949	14.3	0.114583	0	0.0208333	0.0625	0.03125	0.0729167	0.0208333	0.0520833	0.166667	0.0729167	0.0104167	0.0208333	0.0416667	0.0208333	0.0520833	0.0104167	0.0625	0.114583	0.0104167	0.0416667
8	Ribosomal protein S6	1RIS	d	A:1-97	two	6.1	-8.3	-3.9	-14.4	97	3.52205	7.51638	13.55	0.0618557	0	0.0515464	0.113402	0.0206186	0.0309278	0	0.0515464	0.0412371	0.113402	0.0309278	0.0618557	0.0515464	0.0618557	0.123711	0.0206186	0	0.103093	0.0103093	0.0515464
9	GA module of albumin binding domain	1PRB	a	A:7-53	two	13.8	9.9	13.3	-3.9	47	2.80864	6.36303	9.73	0.191489	0	0.0425532	0.106383	0.0425532	0.0212766	0.0212766	0.0851064	0.170213	0.0851064	0	0.106383	0	0	0	0.0212766	0.0425532	0.0425532	0	0.0212766
10	B-domain of staphylococcal proteinA	1BDD	a	A:1-60	two	11.7	4.2	5.8	-7.5	60	2.83834	6.25786	12.09	0.133333	0	0.0666667	0.0833333	0.05	0.0166667	0.0166667	0.0333333	0.1	0.116667	0	0.133333	0.05	0.1	0.0166667	0.05	0.0166667	0	0	0.0166667
11	Hypothetical protein encoded by the Yjbj gene from E.coli	1JYG	a	A:1-69	two	9.1	4.5	6.4	-4.6	69	3.16073	6.72455	11.31	0.0289855	0	0.101449	0.115942	0.0144928	0.101449	0	0.0434783	0.144928	0.0289855	0.0289855	0.0434783	0	0.0869565	0.057971	0	0.0434783	0.057971	0.057971	0.0434783
12	Colicin E9 immunity protein	1IMQ	a	A:2-86	two	7.3	-1.9	-1.4	-9.2	85	3.07341	6.95062	12.05	0.0470588	0.0117647	0.0705882	0.117647	0.0352941	0.0705882	0.0352941	0.0470588	0.0705882	0.0705882	0.0117647	0.0352941	0.0352941	0.0352941	0.0117647	0.105882	0.0823529	0.0588235	0.0117647	0.0352941
13	Colicin E7 immunity protein	1AYI	a	A:2-86	two	7.2	2.3	2.8	-4.9	85	3.27897	6.75937	12.4	0.0588235	0	0.105882	0.129412	0.0352941	0.0470588	0.0235294	0.0705882	0.0941176	0.0823529	0	0.0470588	0.0470588	0.0235294	0.0235294	0.0470588	0.0470588	0.0705882	0.0117647	0.0352941
14	Cytochrome b562	256B	a	A:1-106	two	12.3	-5	-0.1	-17.3	106	3.41632	6.67645	14.52	0.160377	0	0.113208	0.0754717	0.0188679	0.0283019	0.0188679	0.0283019	0.122642	0.0943396	0.0283019	0.0566038	0.0377358	0.0566038	0.0377358	0.0188679	0.0471698	0.0377358	0	0.0188679
15	Lyme desease variable surface antigen	1L8W	a	B:29-344	two	2	-8.5	-4.7	-10.5	296	3.91961	7.82748	22.24	0.195946	0	0.0675676	0.0743243	0.0337838	0.121622	0.00337838	0.0506757	0.131757	0.0540541	0	0.0202703	0.0168919	0.0202703	0.0101351	0.0641892	0.0405405	0.0810811	0	0.00675676
16	C-terminal β-hairpin of protein GB1	1PGB	b	A:41-56	two	12	12	12	0	16	2.28128	6.02393	8.36	0.0625	0	0.125	0.125	0.0625	0.0625	0	0	0.0625	0	0	0	0	0	0	0	0.3125	0.0625	0.0625	0.0625
17	Cold shock protein B	1CSP	b	A:1-67	two	6.5	2.3	2.7	-4.2	67	3.07493	7.0017	10.94	0.0746269	0	0.0298507	0.149254	0.104478	0.134328	0.0149254	0.0447761	0.0746269	0.0298507	0.0149254	0.0447761	0.0149254	0.0597015	0.0149254	0.0447761	0.0298507	0.104478	0.0149254	0
18	Cold shock protein A	1MJC	b	A:2-70	two	5.3	1.4	1.6	-3.9	69	3.19587	7.00443	10.82	0.0724638	0	0.0869565	0.0289855	0.0869565	0.144928	0.0144928	0.057971	0.101449	0.0289855	0.0144928	0.0434783	0.0289855	0.0289855	0	0.101449	0.057971	0.0724638	0.0144928	0.0144928
19	SH3-like domain of virulence protein internalin B	1M9S	b	A:391-466	two	4	-1.7	0.1	-5.7	76	3.21504	7.23576	11.83	0.0657895	0.0131579	0.0394737	0.0657895	0	0.0789474	0.0131579	0.0394737	0.105263	0.118421	0	0.0789474	0.0131579	0.0131579	0.105263	0.0394737	0.0921053	0.0394737	0.0263158	0.0526316
20	Cyclophilin A	1LOP	b	A:1-164	two	6.6	-10.4	-3	-17	164	4.0052	7.85201	14.75	0.0609756	0.0121951	0.0670732	0.0670732	0.0731707	0.097561	0.0304878	0.0609756	0.0670732	0.0304878	0.0365854	0.0731707	0.0304878	0.0365854	0.0304878	0.0365854	0.0731707	0.0914634	0.00609756	0.0182927
21	B1 domain of streptococcal protein G	3GB1	d	A:1-56	two	6.3	-1.7	-0.4	-8	56	3.07457	6.83012	10.71	0.107143	0	0.0892857	0.0892857	0.0357143	0.0714286	0	0.0178571	0.107143	0.0535714	0.0178571	0.0535714	0	0.0178571	0	0	0.196429	0.0714286	0.0178571	0.0535714
22	Immunoglobulin light chain-binding domain of protein L	2PTL	d	A:18-77	two	4.1	-3.3	-1.4	-7.4	60	3.12209	7.01148	11.06	0.15	0	0.0666667	0.0666667	0.0666667	0.0666667	0	0.05	0.116667	0.05	0	0.0666667	0	0.0166667	0	0.0333333	0.133333	0.05	0	0.0666667
23	Histidine-containing phosphocarrier protein	1POH	d	A:1-85	two	2.7	-6.2	-3	-8.9	85	3.42694	7.31269	11.77	0.105882	0	0.0117647	0.105882	0.0470588	0.0705882	0.0235294	0.0352941	0.0823529	0.0941176	0.0235294	0.0235294	0.0235294	0.0705882	0.0117647	0.0705882	0.117647	0.0823529	0	0
24	E3-binding domain of BBL	2WXC (2WAV)	a	A:124-170	two	11.2	6.6	8	-4.6	47	2.58212	6.10412	10.44	0.148936	0	0.0638298	0.0638298	0	0.106383	0.0212766	0.0425532	0.0638298	0.12766	0	0.0638298	0.0212766	0.0212766	0.0851064	0.0638298	0.0425532	0.0425532	0.0212766	0
25	LysM domain	1E0G	d	A:1-48	two	7	2.3	3.7	-4.7	48	2.82846	6.84503	9.88	0.0416667	0	0.104167	0	0.0208333	0.0625	0.0208333	0.0625	0.104167	0.0833333	0.0208333	0.0625	0.0208333	0.0208333	0.0833333	0.104167	0.0625	0.0833333	0.0208333	0.0208333
26	C-domain of spore coat protein S	1PRS	b	A:91-173	two	-2	-9.3	-8.1	-7.3	83	3.64928	7.19669	11.49	0.060241	0	0.0722892	0.0481928	0.060241	0.0722892	0	0.0481928	0.0481928	0.0722892	0.0120482	0.0963855	0.0722892	0.0481928	0.0481928	0.0843373	0.060241	0.060241	0	0.0361446
27	CAfn2 (B. circulans)	1K85	b	A:557-644	two	1.4	-7	-3.8	-8.4	88	3.20912	7.29784	12.96	0.181818	0	0.0454545	0	0.0113636	0.0681818	0.0113636	0.0227273	0.0340909	0.0454545	0.0113636	0.0568182	0.0227273	0.0113636	0	0.113636	0.227273	0.0909091	0.0113636	0.0340909
28	N-domain of spore coat protein S	1PRS	b	A:1-90	two	3	-9.4	-4.6	-12.4	90	3.47386	7.20437	12.05	0.0888889	0	0.0444444	0.0555556	0.0333333	0.0777778	0	0.0777778	0.0333333	0.0666667	0.0111111	0.111111	0.0666667	0.0666667	0.0222222	0.0555556	0.0333333	0.122222	0	0.0333333
29	Apoflavodoxin (Anabaena sp.)	1FTG	c	A:2-169	two	2.8	-2.7	-0.2	-5.5	168	4.29675	7.38827	14.6	0.047619	0.00595238	0.119048	0.0654762	0.047619	0.113095	0.00595238	0.0654762	0.0595238	0.0892857	0	0.047619	0.00595238	0.0535714	0.0238095	0.0595238	0.0595238	0.0595238	0.0238095	0.047619
30	N-terminal domain of phosphoglycerate kinase	1PHP	c	A:1-175	multi	2.3	-4.2	-1.3	-6.5	175	3.95675	7.6113	15.18	0.131429	0.00571429	0.0685714	0.0971429	0.0342857	0.0685714	0.0285714	0.04	0.0685714	0.108571	0.0171429	0.04	0.04	0.00571429	0.08	0.0114286	0.0342857	0.0971429	0	0.0228571
31	C-terminal domain of phosphoglycerate kinase	1PHP	c	A:176-394	multi	-3.5	-21	-8.3	-17.5	219	3.98054	7.46308	17.3	0.118721	0	0.086758	0.0730594	0.0410959	0.105023	0.0136986	0.0639269	0.0913242	0.086758	0.0273973	0.0273973	0.0365297	0.00456621	0.0273973	0.0410959	0.0319635	0.0958904	0.00913242	0.0182648
32	Barstar	1BRS	c	F:1-89	multi	3.4	-2.7	-1.4	-6.1	89	3.6805	6.96006	12.01	0.0898876	0	0.0449438	0.123596	0.0224719	0.0561798	0.011236	0.0674157	0.0674157	0.134831	0	0.0337079	0.0224719	0.0674157	0.0337079	0.0561798	0.0449438	0.0561798	0.0337079	0.0337079
33	Chemotactic protein	3CHY	c	A:2-129	multi	1	-4.4	-1.3	-5.4	128	3.85528	7.01661	13.43	0.125	0	0.0625	0.0859375	0.046875	0.078125	0	0.046875	0.0859375	0.117188	0.046875	0.0625	0.0234375	0.015625	0.03125	0.03125	0.0390625	0.078125	0.0078125	0.015625
34	C-terminally truncated fragment of GroEL apical domain	1AON	c	A:191-345	multi	-1.5	-5.7	-3.4	-4.2	155	3.65514	7.65771	14.4	0.109677	0	0.0516129	0.103226	0.0258065	0.0967742	0	0.0903226	0.0709677	0.0967742	0.0322581	0.0258065	0.0387097	0.0258065	0.0451613	0.0258065	0.0645161	0.083871	0	0.0129032
35	Ribonuclease HI	2RN2	c	A:1-155	multi	0.1	-12	-4.6	-12.1	155	3.65298	7.56377	15.53	0.0903226	0.0193548	0.0451613	0.0774194	0.0129032	0.0903226	0.0322581	0.0451613	0.0709677	0.0774194	0.0258065	0.0451613	0.0322581	0.0516129	0.0645161	0.0258065	0.0645161	0.0580645	0.0387097	0.0322581
36	Dihydrofolate reductase	1RA9	c	A:1-159	multi	-3.2	-6.1	-5.2	-2.9	159	3.66484	7.71038	15.57	0.081761	0.0125786	0.0880503	0.0754717	0.0377358	0.0628931	0.0314465	0.0754717	0.0377358	0.0691824	0.0314465	0.0314465	0.0628931	0.0251572	0.0566038	0.0566038	0.0377358	0.0691824	0.0314465	0.0251572
37	Tryptophan synthase α subunit	1QOP	c	A:1-267	multi	-2.5	-8.9	-5.7	-6.4	265	4.31366	7.70895	17.33	0.143396	0.0113208	0.0490566	0.0603774	0.045283	0.0754717	0.0188679	0.0716981	0.0301887	0.0981132	0.0188679	0.0415094	0.0641509	0.0377358	0.0566038	0.0603774	0.0264151	0.0641509	0	0.0264151
38	N-terminal domain of HypF	1GXT	d	A:4-91	multi	4.4	-6.8	-0.8	-11.2	88	3.5403	7.5166	12.3	0.0227273	0.0340909	0.0568182	0.0681818	0.0568182	0.0795455	0.0227273	0.0454545	0.0113636	0.102273	0	0.0340909	0.0681818	0.0909091	0.0909091	0.0340909	0.0340909	0.113636	0.0227273	0.0113636
39	Barnase	1BNI	d	A:3-110	multi	2.6	-9.1	-4.3	-11.7	108	3.65149	7.11143	13.45	0.0648148	0	0.0833333	0.0277778	0.037037	0.0925926	0.0185185	0.0740741	0.0740741	0.0648148	0	0.0555556	0.0277778	0.0277778	0.0555556	0.0833333	0.0833333	0.037037	0.0277778	0.0648148
40	RNase-H (C. tepidum)	3H08	c	A:2-145	multi	1.9	-14	-4	-15.9	139	3.62966	7.45991	14.7	0.0935252	0	0.0431655	0.0719424	0.00719424	0.0863309	0.0143885	0.0503597	0.0935252	0.100719	0.028777	0.0719424	0.0359712	0.0143885	0.0503597	0.057554	0.057554	0.0431655	0.0359712	0.0431655
41	Apoflavodoxin (D. desulfuricans)	3F6R	c	A:2-148	multi	3.6	-4.8	-4	-8.4	147	3.8203	7.32627	14.12	0.156463	0.0136054	0.0748299	0.122449	0.0544218	0.0952381	0.0136054	0.047619	0.0408163	0.102041	0.0204082	0.0272109	0.0136054	0.0272109	0.0204082	0.0680272	0.0272109	0.0544218	0.00680272	0.0136054
42	Staphylococcal nuclease	1JOO	b	A:1-149	multi	2.3	-8.4	-5.3	-10.7	149	3.19954	7.0944	16.56	0.0939597	0	0.0536913	0.0805369	0.0201342	0.0671141	0.0201342	0.033557	0.154362	0.0805369	0.0268456	0.0402685	0.0402685	0.0402685	0.033557	0.033557	0.0671141	0.0604027	0.00671141	0.0469799
Eukaryota
N	Name	PDB	Class	fragment	Kinetic type	ln(kf)	ln(ku)	ln(kmt)	(-(lnkf-lnku))	Residue (L)	Vasa/Sasa	ln(AbsCO)	Rg	ala/res	cys/res	asp/res	glu/res	phe/res	gly/res	his/res	ile/res	lys/res	leu/res	met/res	asn/res	pro/res	gln/res	arg/res	ser/res	thr/res	val/res	trp/res	tyr/res
1	Villin headpeace subdomain	1VII	a	A:41-76	two	9.4	5.3	10.6	-4.1	36	2.63743	5.99894	9.43	0.0833333	0	0.0555556	0.0555556	0.111111	0.0555556	0	0	0.138889	0.138889	0.0555556	0.0555556	0.0277778	0.0555556	0.0277778	0.0555556	0.0277778	0.0277778	0.0277778	0
2	TRF1 Myb domain	1BA5	a	A:5-53	two	5.9	1.2	1.6	-4.7	49	3.09606	6.56752	10.04	0.0204082	0	0.0408163	0.0612245	0.0204082	0.0612245	0.0204082	0.0204082	0.142857	0.122449	0.0408163	0.0816327	0	0	0.102041	0.0612245	0.0408163	0.0408163	0.0816327	0.0408163
3	RAP1 Myb domain	1FEX	a	A:1-59	two	8.2	2.9	3.9	-5.3	59	3.0008	6.64587	10.56	0.101695	0	0.0677966	0.0338983	0.0169492	0.0508475	0.0338983	0.0338983	0.0847458	0.101695	0.0169492	0.0338983	0.0169492	0.0338983	0.0677966	0.118644	0.0677966	0.0508475	0.0338983	0.0338983
4	c-Myb-transforming protein	1GV2	a	A:144-191	two	8.7	1.7	3.1	-7	47	3.02383	6.35975	9.78	0.0851064	0	0.0425532	0.0851064	0	0.0425532	0.0425532	0.0851064	0.0851064	0.0638298	0.0212766	0.0851064	0.0212766	0.0212766	0.106383	0.0425532	0.0851064	0	0.0638298	0.0212766
5	Acyl-coenzyme A binding protein	1NTI	a	A:1-86	two	7	-3.9	-0.3	-10.9	86	3.24232	6.96998	13.16	0.104651	0	0.0813953	0.116279	0.0348837	0.0581395	0.0232558	0.0465116	0.174419	0.0581395	0.0348837	0.0232558	0.0232558	0.0232558	0.0116279	0.0348837	0.0465116	0.0348837	0.0232558	0.0465116
6	15th domain of brain α-spectrin	1U5P	a	A:1662-1771	two	11	0.3	4	-10.7	110	3.1714	7.03342	17.4	0.109091	0	0.0909091	0.0636364	0.0454545	0.0272727	0.0272727	0.0363636	0.0909091	0.118182	0.0181818	0.0727273	0	0.0545455	0.0636364	0.1	0.0363636	0.0272727	0.00909091	0.00909091
7	16th domain of brain α-spectrin	1CUN	a	A:7-112	two	4.8	-6	-2	-10.8	106	3.25837	7.00052	17.2	0.0754717	0	0.0849057	0.113208	0.0283019	0.0471698	0.0377358	0.0377358	0.103774	0.122642	0.0188679	0.0188679	0.00943396	0.0754717	0.0660377	0.0566038	0.0283019	0.0471698	0.0188679	0.00943396
8	17th domain of brain α-spectrin	1CUN	a	A:113-219	two	3.4	-7.8	-3.4	-11.2	107	3.23775	6.99714	17.24	0.121495	0.00934579	0.0747664	0.121495	0.0280374	0.046729	0.0373832	0.0373832	0.121495	0.0747664	0.0186916	0.0747664	0	0.0373832	0.0186916	0.0280374	0.046729	0.0747664	0.00934579	0.0186916
9	Pin WW domain	1PIN	b	A:6-39	two	9.5	6.4	9.1	-3.1	34	2.71702	6.47266	9.5	0.0294118	0	0	0.0588235	0.0294118	0.0882353	0.0294118	0.0294118	0.0588235	0.0294118	0.0294118	0.0588235	0.0882353	0.0294118	0.117647	0.147059	0.0294118	0.0294118	0.0588235	0.0588235
10	Formin-binding protein	1E0L	b	A:1-37	two	10.6	8.6	9.1	-2	37	2.7008	6.40142	9.85	0.0810811	0	0.027027	0.135135	0	0.0540541	0	0	0.108108	0.0540541	0	0.0540541	0.027027	0.027027	0.027027	0.0540541	0.162162	0.027027	0.0540541	0.108108
11	Yes kinase-associated protein	1JMQ	b	A:5-44	two	8.4	6.7	7	-1.7	40	2.77376	6.80251	9.81	0.05	0	0.1	0.05	0.05	0.05	0.025	0.05	0.075	0.025	0.025	0.025	0.1	0.075	0.05	0.05	0.1	0.025	0.05	0.025
12	Src SH3 domain	1RLQ	b	C:9-64	two	4.4	-1.3	0.4	-5.7	56	2.93635	7.03553	10.47	0.0535714	0	0.0535714	0.0714286	0.0357143	0.0714286	0.0178571	0.0357143	0.0357143	0.0892857	0	0.0535714	0.0357143	0.0357143	0.0357143	0.0892857	0.125	0.0535714	0.0357143	0.0714286
13	α-spectrin SH3 domain	1SHG	b	A:6-62	two	1.1	-4.8	-3.7	-5.9	57	3.19354	6.99292	10.3	0.0526316	0	0.0877193	0.0701754	0.0175439	0.0350877	0	0.0175439	0.140351	0.122807	0.0175439	0.0526316	0.0350877	0.0350877	0.0350877	0.0350877	0.0526316	0.105263	0.0350877	0.0526316
14	Actin binding protein ABP1 SH3 domain	1JO8	b	A:1-58	two	2.5	-2.7	-2.1	-5.2	58	3.23593	7.02527	10.25	0.0689655	0	0.137931	0.12069	0.0517241	0.0689655	0	0.0517241	0.0517241	0.0862069	0	0.0862069	0.0344828	0	0	0.0517241	0.0344828	0.0517241	0.0517241	0.0517241
15	Fyn SH3 domain	1AVZ	b	A:85-141	two	4.9	-4.3	-2	-9.2	57	2.81835	7.01965	10.24	0	0	0.0701754	0.0350877	0.0526316	0.122807	0.0526316	0.0526316	0.0350877	0.122807	0	0.0175439	0.0701754	0.0701754	0.0526316	0.0350877	0.0526316	0.0350877	0.0526316	0.0701754
16	Ninth fibronectin type III module of fibronectin	1FNF	b	A:1326-1415	two	-0.9	-2.9	-2.2	-2	90	3.40475	7.39511	12.92	0.0444444	0	0.0444444	0.0555556	0.0333333	0.0777778	0.0555556	0.0888889	0	0.0666667	0	0.0444444	0.0777778	0.0222222	0.0888889	0.1	0.111111	0.0555556	0.0111111	0.0222222
17	Third fibronectin type III repeat of tenascin	1TEN	b	A:803-891	two	1.1	-7.7	-4.4	-8.8	89	3.49932	7.34239	13.12	0.0449438	0	0.11236	0.0898876	0.0224719	0.0561798	0	0.0898876	0.0561798	0.0786517	0.011236	0.0337079	0.0561798	0.0224719	0.0337079	0.0674157	0.134831	0.0449438	0.011236	0.0337079
18	SH3 domain of the p85α subunit of phosphatidylinositol 3'-kinase	1PNJ	b	A:1A-84	two	-1	-7.3	-4.8	-6.3	84	3.21375	7.23497	12.85	0.047619	0	0.0714286	0.119048	0.0238095	0.142857	0.0119048	0.0595238	0.0714286	0.0833333	0	0.0357143	0.0357143	0.0238095	0.047619	0.047619	0.047619	0.0357143	0.0119048	0.0833333
19	18th module of muscle protein twitchin	1WIT	b	A:1-93	two	0.4	-8.2	-5.9	-8.6	93	3.13351	7.54433	13.19	0.11828	0	0.0645161	0.0645161	0.0537634	0.0645161	0.0107527	0.0752688	0.107527	0.0860215	0	0.0322581	0.0537634	0.0107527	0.0215054	0.0752688	0.0752688	0.0645161	0.0107527	0.0107527
20	Chymotrypsin inhibitor 2	2CI2	d	I:20-83	two	5.8	-10.3	-3.5	-16.1	64	3.1698	6.90945	11.25	0.046875	0	0.0625	0.109375	0.015625	0.046875	0	0.09375	0.09375	0.09375	0.015625	0.015625	0.0625	0.03125	0.0625	0.015625	0.046875	0.15625	0.015625	0.015625
21	Ubiquitin	1UBQ	d	A:1-76	two	7.3	-6.8	-1.5	-14.1	76	3.35837	7.04534	11.79	0.0263158	0	0.0657895	0.0789474	0.0263158	0.0789474	0.0131579	0.0921053	0.0921053	0.118421	0.0131579	0.0263158	0.0394737	0.0789474	0.0526316	0.0394737	0.0921053	0.0526316	0	0.0131579
22	Ras-binding domain of C-raf-1	1RFA	d	A:55-132	two	8.4	-2.8	-0.2	-11.2	78	3.3926	7.13998	11.49	0.0641026	0.0384615	0.0641026	0.0512821	0.0384615	0.0512821	0.0384615	0.025641	0.0769231	0.141026	0.025641	0.0641026	0.025641	0.0384615	0.0769231	0.0384615	0.0384615	0.0897436	0.0128205	0
23	Activation domain of procarboxypeptidase A2	1O6X	d	A:9-79	two	6.8	-0.4	1.5	-7.2	71	3.30606	7.18804	14.7	0.056338	0	0.0422535	0.112676	0.0422535	0.0422535	0.028169	0.0704225	0.0422535	0.0985915	0.0140845	0.0422535	0.056338	0.0985915	0.0140845	0.056338	0.0422535	0.112676	0.0140845	0.0140845
24	Common-type acylphosphatase	2ACY	d	A:1-98	two	0.8	-6.5	-4.4	-7.3	98	3.49821	7.58197	12.64	0.0408163	0	0.0612245	0.0612245	0.0510204	0.102041	0.0306122	0.0510204	0.102041	0.0612245	0.0102041	0.0204082	0.0204082	0.0918367	0.0306122	0.0510204	0.0612245	0.102041	0.0204082	0.0306122
25	Muscle acylphosphatase	1APS	d	A:1-98	two	-1.6	-9	-3.3	-7.4	98	3.55167	7.63892	12.86	0.0306122	0.0102041	0.0306122	0.0714286	0.0408163	0.0816327	0	0.0306122	0.0918367	0.0306122	0.0204082	0.0510204	0.0306122	0.0306122	0.0714286	0.132653	0.0612245	0.122449	0.0204082	0.0408163
26	Spliceosomal protein U1A	1URN	d	A:2-97	two	4.6	-11.7	-0.4	-16.3	96	3.46847	7.39191	12.59	0.0729167	0	0.0520833	0.0416667	0.0625	0.03125	0.0208333	0.104167	0.104167	0.0729167	0.0416667	0.0520833	0.0416667	0.0416667	0.0625	0.0833333	0.0416667	0.0416667	0	0.03125
27	FK506 binding protein	1FKF	d	A:1-107	two	1.6	-8.1	-5.2	-9.7	107	3.58522	7.54147	13.28	0.046729	0.00934579	0.0560748	0.0654206	0.046729	0.121495	0.0280374	0.046729	0.0747664	0.0654206	0.0280374	0.00934579	0.0654206	0.046729	0.0560748	0.046729	0.0654206	0.0841121	0.00934579	0.0280374
28	apocytochrome b5	1EHB	d	A:3-84	two	3	-1.4	0.1	-4.4	82	3.1748	7.05798	12.37	0.0487805	0	0.0731707	0.134146	0.0365854	0.0731707	0.0609756	0.0487805	0.0731707	0.097561	0	0.0365854	0.0243902	0.0243902	0.0365854	0.0487805	0.0731707	0.0487805	0.0121951	0.0487805
29	hbLBD	1K8M	b	A:1-87	two	-0.9	-7.8	-4.7	-6.9	87	3.00799	7.37237	12.7	0.0344828	0.0114943	0.103448	0.091954	0.0229885	0.0689655	0	0.0804598	0.091954	0.0689655	0.0114943	0.0114943	0.0114943	0.045977	0.0229885	0.0689655	0.0574713	0.126437	0.0114943	0.0574713
30	Death domain	1E41_	a	A:93-192	two	6.8	-3	-0.6	-9.8	100	3.20114	6.6291	13.84	0.09	0.03	0.08	0.08	0.01	0.04	0.01	0.04	0.05	0.1	0.01	0.07	0.01	0.06	0.11	0.05	0.04	0.09	0.02	0.01
31	FKBP	1FKB	d	A:1-107	two	1.6	-8.1	-5.2	-9.7	107	3.52514	7.54924	13.28	0.046729	0.00934579	0.0560748	0.0654206	0.046729	0.121495	0.0280374	0.046729	0.0747664	0.0654206	0.0280374	0.00934579	0.0654206	0.046729	0.0560748	0.046729	0.0654206	0.0841121	0.00934579	0.0280374
32	P13	1QTU	b	A:1-109	two	0	-11	-8.5	-11	109	3.73638	7.3543	13.06	0.0550459	0	0.0642202	0.0825688	0.00917431	0.0550459	0.0458716	0.0275229	0.00917431	0.137615	0.0366972	0.0183486	0.0642202	0.0917431	0.0733945	0.0458716	0.0275229	0.0825688	0.0366972	0.0366972
33	Engrailed homeodomain	1ENH	a	A:3-56	multi	10.5	7.6	8.1	-2.9	54	3.15248	6.6015	10.42	0.0740741	0	0	0.111111	0.0555556	0.0185185	0	0.0555556	0.0740741	0.111111	0	0.0740741	0.0185185	0.0925926	0.166667	0.0740741	0.037037	0	0.0185185	0.0185185
34	Tumour suppressor protein p16	2A5E	a	A:10-136	multi	3.5	0.2	0.4	-3.3	127	3.53368	6.72323	17.81	0.188976	0.00787402	0.0629921	0.0708661	0.00787402	0.0866142	0.0314961	0.00787402	0	0.133858	0.023622	0.023622	0.0629921	0.00787402	0.11811	0.023622	0.0314961	0.0787402	0.015748	0.015748
35	Apomyoglobin	1A6N	a	A:1-151	multi	1.1	-3.8	-1.4	-4.9	151	3.82355	7.14338	15.14	0.112583	0	0.0463576	0.0927152	0.0397351	0.0662252	0.0794702	0.0596026	0.125828	0.119205	0.013245	0.00662252	0.0264901	0.0264901	0.0264901	0.0397351	0.0331126	0.0529801	0.013245	0.0198675
36	Immunoglobulin domain of cardiac titin	1TIT	b	A:1-89	multi	3.6	-7.6	-6.9	-11.2	89	3.24117	7.36777	13.16	0.0786517	0.0224719	0.0337079	0.123596	0.0337079	0.0786517	0.0449438	0.0674157	0.0898876	0.11236	0.011236	0.0337079	0.0449438	0.0449438	0	0.0449438	0.0337079	0.0786517	0.011236	0.011236
37	Tenth fibronectin type III domain of fibronectin	1FNF	b	A:1416-1509	multi	5.5	-8.4	-0.5	-13.9	94	3.27807	7.34704	13.07	0.0744681	0	0.0531915	0.0319149	0.0106383	0.0851064	0	0.0638298	0.0319149	0.0425532	0	0.0212766	0.0851064	0.0106383	0.0531915	0.117021	0.12766	0.117021	0.0106383	0.0638298
38	C-terminal domain of the cell-surface receptor protein CD2	1HNG	b	A:2-96	multi	1.8	-7.6	-3.5	-9.4	95	3.44507	7.37951	13.14	0.0526316	0	0.0842105	0.0421053	0.0421053	0.0947368	0.0105263	0.0631579	0.0736842	0.105263	0.0210526	0.0842105	0.0210526	0.0105263	0.0631579	0.0526316	0.0842105	0.0526316	0.0210526	0.0210526
39	Ileal lipid binding protein	1EAL	b	A:1-127	multi	1.3	-4.9	-2.8	-6.2	127	3.64729	7.36195	14.18	0.0551181	0.00787402	0.0472441	0.0866142	0.0393701	0.0944882	0.023622	0.0708661	0.110236	0.0393701	0.015748	0.0472441	0.023622	0.0393701	0.023622	0.0708661	0.0708661	0.0866142	0.00787402	0.0393701
40	Intestinal fatty acid binding protein	1IFC	b	A:1-131	multi	3.4	-4.6	-2.8	-8	131	3.84293	7.4793	14	0.0458015	0	0.0534351	0.10687	0.0610687	0.0916031	0.00763359	0.0534351	0.114504	0.0687023	0.0229008	0.0763359	0	0.0152672	0.0458015	0.0305344	0.0763359	0.0839695	0.0152672	0.0305344
41	Cellular retinol binding protein II	1OPA	b	A:1-133	multi	1.4	-9.2	-5	-10.6	133	3.79627	7.53112	14.3	0.0225564	0.0225564	0.0827068	0.0827068	0.0526316	0.0827068	0.0075188	0.0300752	0.112782	0.0676692	0.0150376	0.0676692	0	0.0526316	0.0451128	0.0150376	0.105263	0.0827068	0.0300752	0.0225564
42	Cellular retinoic acid binding protein I	1CBI	b	A:1-136	multi	-3.2	-9.8	-6.7	-6.6	136	3.61203	7.5378	14.54	0.0661765	0.0220588	0.0588235	0.102941	0.0441176	0.0661765	0.0147059	0.0441176	0.0661765	0.0735294	0.0147059	0.0514706	0.0294118	0.0220588	0.0661765	0.0367647	0.102941	0.0735294	0.0220588	0.0220588
43	Villin 14T, N-terminal domain of villin	2VIK	d	A:1-126	multi	5	-4.1	-1.6	-9.1	126	3.32296	7.34246	13.92	0.047619	0.00793651	0.031746	0.0714286	0.031746	0.111111	0.0238095	0.047619	0.0793651	0.0555556	0.031746	0.031746	0.0238095	0.0634921	0.031746	0.0793651	0.0714286	0.0714286	0.015873	0.0714286
44	Pit1 homeodomain	1AU7	a	A:103-160	multi	9.7	4.8	7.4	-4.9	58	2.76857	6.26454	11.8	0.0689655	0.0172414	0.0172414	0.137931	0.0344828	0.0172414	0.0344828	0.0517241	0.103448	0.0517241	0.0344828	0.0344828	0.0172414	0.0344828	0.155172	0.0689655	0.0344828	0.0689655	0.0172414	0
45	FF domain	1UZC	a	A:3-71	multi	7.6	1.4	2.3	-6.2	69	2.93342	6.76065	11.84	0.130435	0	0.0144928	0.101449	0.0289855	0	0	0.0289855	0.188406	0.057971	0.0289855	0.057971	0.0434783	0.0724638	0.0289855	0.057971	0.057971	0.0289855	0.0289855	0.0434783
46	ACBP (Yeast)	1ST7	a	A:1-86	multi	8.5	6.4	-0.4	-2.1	86	3.29982	6.95569	12.95	0.0930233	0	0.0697674	0.127907	0.0232558	0.0348837	0	0.0348837	0.139535	0.104651	0.0116279	0.0465116	0.0348837	0.0465116	0.0116279	0.0581395	0.0348837	0.0465116	0.0232558	0.0581395
47	Third PDZ domain from PSD-95	1BFE	b	A:306-415	multi	3	-3.4	-0.2	-6.4	110	3.4788	7.35654	13.3	0.0818182	0	0.0454545	0.0727273	0.0363636	0.127273	0.0181818	0.118182	0.0272727	0.0636364	0	0.0636364	0.0363636	0.0363636	0.0818182	0.0818182	0.0363636	0.0545455	0	0.0181818
48	PDZ2 domain from PTP-BL	1GM1	b	A:9-102	multi	0.8	-2.3	-1.2	-3.1	94	3.25338	7.36125	12.66	0.0744681	0	0.0425532	0.0638298	0.0106383	0.148936	0.0425532	0.0531915	0.0744681	0.0851064	0	0.0319149	0.0319149	0.0319149	0.0425532	0.0531915	0.0744681	0.12766	0	0.0106383
49	FRB	1AUE	a	B:2022-2115	multi	6	-5.4	-2.4	-11.4	94	3.40774	6.89058	13.01	0.0531915	0.0106383	0.0319149	0.117021	0.0425532	0.0638298	0.0425532	0.0212766	0.0638298	0.0957447	0.0638298	0.0319149	0.0212766	0.0531915	0.0744681	0.0425532	0.0319149	0.0425532	0.0425532	0.0531915
50	Myotrophin	2MYO	d	A:1-118	multi	4.7	-3.2	-0.3	-7.9	118	3.54064	6.54836	14.16	0.101695	0.0254237	0.0932203	0.0677966	0.0169492	0.0847458	0.0338983	0.0338983	0.101695	0.152542	0.0169492	0.0338983	0.0338983	0.0254237	0.0169492	0.0254237	0.0423729	0.059322	0.00847458	0.0254237
51	Hisactophilin	1HCD	b	A:1-118	multi	4	-9	-6.5	-13	118	3.40178	7.1582	13.75	0.0423729	0.00847458	0.0508475	0.059322	0.0423729	0.110169	0.262712	0.0508475	0.0762712	0.059322	0.00847458	0.0169492	0	0.00847458	0.00847458	0.0677966	0.0508475	0.0508475	0	0.0254237
52	p19INK4d	1BD8	d	A:7-162	multi	2.9	-2.3	-1.9	-5.2	156	3.74455	6.68698	16.92	0.128205	0	0.0769231	0.0448718	0.025641	0.0961538	0.0512821	0.0192308	0.0192308	0.141026	0.0192308	0.0192308	0.0384615	0.0512821	0.0769231	0.0448718	0.0576923	0.0897436	0	0
53	Carbonic anhydrase	1V9E	b	A:1-259	multi	-4.2	-24	-10.6	-19.8	259	4.2915	8.17648	17.14	0.0656371	0	0.0733591	0.042471	0.042471	0.0772201	0.042471	0.019305	0.0694981	0.100386	0.011583	0.0501931	0.0733591	0.046332	0.034749	0.0617761	0.0540541	0.0772201	0.027027	0.030888

## Sheet: Thermophile&Mesophile
Thermophile
N	Name	PDB	Class	fragment	Kinetic type	ln(kf)	ln(ku)	ln(kmt)	(-(lnkf-lnku))	Residue (L)	Vasa/Sasa	ln(AbsCO)	Rg	ala/res	cys/res	asp/res	glu/res	phe/res	gly/res	his/res	ile/res	lys/res	leu/res	met/res	asn/res	pro/res	gln/res	arg/res	ser/res	thr/res	val/res	trp/res	tyr/res
1	Peripheral subunit-binding domain	2PDD	a	A:3-43	two	9.8	5.4	9.8	-4.4	41	2.65167	6.15188	9.43	0.121951	0	0.0731707	0.0487805	0.0243902	0.146341	0	0.0487805	0.097561	0.0731707	0.0243902	0.0243902	0.0243902	0.0243902	0.097561	0.0243902	0.0243902	0.097561	0	0.0243902
2	Cold shock protein B	1C9O	b	A:1-66	two	7.2	-0.4	0.2	-7.6	66	3.08266	7.01697	11.06	0.0454545	0	0.0151515	0.121212	0.0909091	0.151515	0.0151515	0.0454545	0.0757576	0.030303	0.0151515	0.0606061	0.0151515	0.0757576	0.030303	0.030303	0.030303	0.121212	0.0151515	0.0151515
3	Cold shock protein B	1G6P	b	A:1-66	two	6.3	-4	-2.6	-10.3	66	3.00102	7.06365	11.01	0.0454545	0	0.0454545	0.121212	0.0757576	0.136364	0.030303	0.0454545	0.151515	0.0151515	0.030303	0	0.0151515	0.0454545	0.0151515	0.030303	0.030303	0.121212	0.030303	0.0151515
4	Chemotaxis protein CheW	1K0S	b	A:9-151	two	7.4	-12.1	-5	-19.5	143	3.38752	7.55014	14.88	0.027972	0	0.0839161	0.0909091	0.048951	0.0629371	0.00699301	0.125874	0.0979021	0.0909091	0.013986	0.034965	0.020979	0.020979	0.048951	0.048951	0.041958	0.125874	0	0.00699301
5	N-terminal domain from ribosomal protein L9	1DIV	d	A:1-56	two	6.6	0.1	1.9	-6.5	56	2.96521	6.56386	11.61	0.125	0	0.0357143	0.0714286	0.0535714	0.0892857	0	0.0535714	0.196429	0.0892857	0.0178571	0.0714286	0.0178571	0.0714286	0.0178571	0	0.0178571	0.0535714	0	0.0178571
6	C-terminal domain from ribosomal protein L9	1DIV	d	A:58-149	two	3.3	-7.9	-4.4	-11.2	92	3.30017	7.14732	14.18	0.130435	0	0.0217391	0.0978261	0.0108696	0.0652174	0.0326087	0.0543478	0.130435	0.130435	0	0.0217391	0.0326087	0.0543478	0.0326087	0.0326087	0.076087	0.0652174	0	0.0108696
7	Ribosomal protein L23	1N88	d	A:1-96	two	2	-3.9	-2.4	-5.9	96	3.12875	7.20949	14.3	0.114583	0	0.0208333	0.0625	0.03125	0.0729167	0.0208333	0.0520833	0.166667	0.0729167	0.0104167	0.0208333	0.0416667	0.0208333	0.0520833	0.0104167	0.0625	0.114583	0.0104167	0.0416667
8	Ribosomal protein S6	1RIS	d	A:1-97	two	6.1	-8.3	-3.9	-14.4	97	3.52205	7.51638	13.55	0.0618557	0	0.0515464	0.113402	0.0206186	0.0309278	0	0.0515464	0.0412371	0.113402	0.0309278	0.0618557	0.0515464	0.0618557	0.123711	0.0206186	0	0.103093	0.0103093	0.0515464
9	N-terminal domain of phosphoglycerate kinase	1PHP	c	A:1-175	multi	2.3	-4.2	-1.3	-6.5	175	3.95675	7.6113	15.18	0.131429	0.00571429	0.0685714	0.0971429	0.0342857	0.0685714	0.0285714	0.04	0.0685714	0.108571	0.0171429	0.04	0.04	0.00571429	0.08	0.0114286	0.0342857	0.0971429	0	0.0228571
10	C-terminal domain of phosphoglycerate kinase	1PHP	c	A:176-394	multi	-3.5	-21	-8.3	-17.5	219	3.98054	7.46308	17.3	0.118721	0	0.086758	0.0730594	0.0410959	0.105023	0.0136986	0.0639269	0.0913242	0.086758	0.0273973	0.0273973	0.0365297	0.00456621	0.0273973	0.0410959	0.0319635	0.0958904	0.00913242	0.0182648
Mesophile
N	Name	PDB	Class	fragment	Kinetic type	ln(kf)	ln(ku)	ln(kmt)	(-(lnkf-lnku))	Residue (L)	Vasa/Sasa	ln(AbsCO)	Rg	ala/res	cys/res	asp/res	glu/res	phe/res	gly/res	his/res	ile/res	lys/res	leu/res	met/res	asn/res	pro/res	gln/res	arg/res	ser/res	thr/res	val/res	trp/res	tyr/res
1	GA module of albumin binding domain	1PRB	a	A:7-53	two	13.8	9.9	13.3	-3.9	47	2.80864	6.36303	9.73	0.191489	0	0.0425532	0.106383	0.0425532	0.0212766	0.0212766	0.0851064	0.170213	0.0851064	0	0.106383	0	0	0	0.0212766	0.0425532	0.0425532	0	0.0212766
2	B-domain of staphylococcal proteinA	1BDD	a	A:1-60	two	11.7	4.2	5.8	-7.5	60	2.83834	6.25786	12.09	0.133333	0	0.0666667	0.0833333	0.05	0.0166667	0.0166667	0.0333333	0.1	0.116667	0	0.133333	0.05	0.1	0.0166667	0.05	0.0166667	0	0	0.0166667
3	Hypothetical protein encoded by the Yjbj gene from E.coli	1JYG	a	A:1-69	two	9.1	4.5	6.4	-4.6	69	3.16073	6.72455	11.31	0.0289855	0	0.101449	0.115942	0.0144928	0.101449	0	0.0434783	0.144928	0.0289855	0.0289855	0.0434783	0	0.0869565	0.057971	0	0.0434783	0.057971	0.057971	0.0434783
4	Colicin E9 immunity protein	1IMQ	a	A:2-86	two	7.3	-1.9	-1.4	-9.2	85	3.07341	6.95062	12.05	0.0470588	0.0117647	0.0705882	0.117647	0.0352941	0.0705882	0.0352941	0.0470588	0.0705882	0.0705882	0.0117647	0.0352941	0.0352941	0.0352941	0.0117647	0.105882	0.0823529	0.0588235	0.0117647	0.0352941
5	Colicin E7 immunity protein	1AYI	a	A:2-86	two	7.2	2.3	2.8	-4.9	85	3.27897	6.75937	12.4	0.0588235	0	0.105882	0.129412	0.0352941	0.0470588	0.0235294	0.0705882	0.0941176	0.0823529	0	0.0470588	0.0470588	0.0235294	0.0235294	0.0470588	0.0470588	0.0705882	0.0117647	0.0352941
6	Cytochrome b562	256B	a	A:1-106	two	12.3	-5	-0.1	-17.3	106	3.41632	6.67645	14.52	0.160377	0	0.113208	0.0754717	0.0188679	0.0283019	0.0188679	0.0283019	0.122642	0.0943396	0.0283019	0.0566038	0.0377358	0.0566038	0.0377358	0.0188679	0.0471698	0.0377358	0	0.0188679
7	Lyme desease variable surface antigen	1L8W	a	B:29-344	two	2	-8.5	-4.7	-10.5	296	3.91961	7.82748	22.24	0.195946	0	0.0675676	0.0743243	0.0337838	0.121622	0.00337838	0.0506757	0.131757	0.0540541	0	0.0202703	0.0168919	0.0202703	0.0101351	0.0641892	0.0405405	0.0810811	0	0.00675676
8	C-terminal β-hairpin of protein GB1	1PGB	b	A:41-56	two	12	12	12	0	16	2.28128	6.02393	8.36	0.0625	0	0.125	0.125	0.0625	0.0625	0	0	0.0625	0	0	0	0	0	0	0	0.3125	0.0625	0.0625	0.0625
9	Cold shock protein B	1CSP	b	A:1-67	two	6.5	2.3	2.7	-4.2	67	3.07493	7.0017	10.94	0.0746269	0	0.0298507	0.149254	0.104478	0.134328	0.0149254	0.0447761	0.0746269	0.0298507	0.0149254	0.0447761	0.0149254	0.0597015	0.0149254	0.0447761	0.0298507	0.104478	0.0149254	0
10	Cold shock protein A	1MJC	b	A:2-70	two	5.3	1.4	1.6	-3.9	69	3.19587	7.00443	10.82	0.0724638	0	0.0869565	0.0289855	0.0869565	0.144928	0.0144928	0.057971	0.101449	0.0289855	0.0144928	0.0434783	0.0289855	0.0289855	0	0.101449	0.057971	0.0724638	0.0144928	0.0144928
11	SH3-like domain of virulence protein internalin B	1M9S	b	A:391-466	two	4	-1.7	0.1	-5.7	76	3.21504	7.23576	11.83	0.0657895	0.0131579	0.0394737	0.0657895	0	0.0789474	0.0131579	0.0394737	0.105263	0.118421	0	0.0789474	0.0131579	0.0131579	0.105263	0.0394737	0.0921053	0.0394737	0.0263158	0.0526316
12	Cyclophilin A	1LOP	b	A:1-164	two	6.6	-10.4	-3	-17	164	4.0052	7.85201	14.75	0.0609756	0.0121951	0.0670732	0.0670732	0.0731707	0.097561	0.0304878	0.0609756	0.0670732	0.0304878	0.0365854	0.0731707	0.0304878	0.0365854	0.0304878	0.0365854	0.0731707	0.0914634	0.00609756	0.0182927
13	B1 domain of streptococcal protein G	3GB1	d	A:1-56	two	6.3	-1.7	-0.4	-8	56	3.07457	6.83012	10.71	0.107143	0	0.0892857	0.0892857	0.0357143	0.0714286	0	0.0178571	0.107143	0.0535714	0.0178571	0.0535714	0	0.0178571	0	0	0.196429	0.0714286	0.0178571	0.0535714
14	Immunoglobulin light chain-binding domain of protein L	2PTL	d	A:18-77	two	4.1	-3.3	-1.4	-7.4	60	3.12209	7.01148	11.06	0.15	0	0.0666667	0.0666667	0.0666667	0.0666667	0	0.05	0.116667	0.05	0	0.0666667	0	0.0166667	0	0.0333333	0.133333	0.05	0	0.0666667
15	Histidine-containing phosphocarrier protein	1POH	d	A:1-85	two	2.7	-6.2	-3	-8.9	85	3.42694	7.31269	11.77	0.105882	0	0.0117647	0.105882	0.0470588	0.0705882	0.0235294	0.0352941	0.0823529	0.0941176	0.0235294	0.0235294	0.0235294	0.0705882	0.0117647	0.0705882	0.117647	0.0823529	0	0
16	E3-binding domain of BBL	2WXC (2WAV)	a	A:124-170	two	11.2	6.6	8	-4.6	47	2.58212	6.10412	10.44	0.148936	0	0.0638298	0.0638298	0	0.106383	0.0212766	0.0425532	0.0638298	0.12766	0	0.0638298	0.0212766	0.0212766	0.0851064	0.0638298	0.0425532	0.0425532	0.0212766	0
17	LysM domain	1E0G	d	A:1-48	two	7	2.3	3.7	-4.7	48	2.82846	6.84503	9.88	0.0416667	0	0.104167	0	0.0208333	0.0625	0.0208333	0.0625	0.104167	0.0833333	0.0208333	0.0625	0.0208333	0.0208333	0.0833333	0.104167	0.0625	0.0833333	0.0208333	0.0208333
18	C-domain of spore coat protein S	1PRS	b	A:91-173	two	-2	-9.3	-8.1	-7.3	83	3.64928	7.19669	11.49	0.060241	0	0.0722892	0.0481928	0.060241	0.0722892	0	0.0481928	0.0481928	0.0722892	0.0120482	0.0963855	0.0722892	0.0481928	0.0481928	0.0843373	0.060241	0.060241	0	0.0361446
19	CAfn2 (B. circulans)	1K85	b	A:557-644	two	1.4	-7	-3.8	-8.4	88	3.20912	7.29784	12.96	0.181818	0	0.0454545	0	0.0113636	0.0681818	0.0113636	0.0227273	0.0340909	0.0454545	0.0113636	0.0568182	0.0227273	0.0113636	0	0.113636	0.227273	0.0909091	0.0113636	0.0340909
20	N-domain of spore coat protein S	1PRS	b	A:1-90	two	3	-9.4	-4.6	-12.4	90	3.47386	7.20437	12.05	0.0888889	0	0.0444444	0.0555556	0.0333333	0.0777778	0	0.0777778	0.0333333	0.0666667	0.0111111	0.111111	0.0666667	0.0666667	0.0222222	0.0555556	0.0333333	0.122222	0	0.0333333
21	Apoflavodoxin (Anabaena sp.)	1FTG	c	A:2-169	two	2.8	-2.7	-0.2	-5.5	168	4.29675	7.38827	14.6	0.047619	0.00595238	0.119048	0.0654762	0.047619	0.113095	0.00595238	0.0654762	0.0595238	0.0892857	0	0.047619	0.00595238	0.0535714	0.0238095	0.0595238	0.0595238	0.0595238	0.0238095	0.047619
22	Barstar	1BRS	c	F:1-89	multi	3.4	-2.7	-1.4	-6.1	89	3.6805	6.96006	12.01	0.0898876	0	0.0449438	0.123596	0.0224719	0.0561798	0.011236	0.0674157	0.0674157	0.134831	0	0.0337079	0.0224719	0.0674157	0.0337079	0.0561798	0.0449438	0.0561798	0.0337079	0.0337079
23	Chemotactic protein	3CHY	c	A:2-129	multi	1	-4.4	-1.3	-5.4	128	3.85528	7.01661	13.43	0.125	0	0.0625	0.0859375	0.046875	0.078125	0	0.046875	0.0859375	0.117188	0.046875	0.0625	0.0234375	0.015625	0.03125	0.03125	0.0390625	0.078125	0.0078125	0.015625
24	C-terminally truncated fragment of GroEL apical domain	1AON	c	A:191-345	multi	-1.5	-5.7	-3.4	-4.2	155	3.65514	7.65771	14.4	0.109677	0	0.0516129	0.103226	0.0258065	0.0967742	0	0.0903226	0.0709677	0.0967742	0.0322581	0.0258065	0.0387097	0.0258065	0.0451613	0.0258065	0.0645161	0.083871	0	0.0129032
25	Ribonuclease HI	2RN2	c	A:1-155	multi	0.1	-12	-4.6	-12.1	155	3.65298	7.56377	15.53	0.0903226	0.0193548	0.0451613	0.0774194	0.0129032	0.0903226	0.0322581	0.0451613	0.0709677	0.0774194	0.0258065	0.0451613	0.0322581	0.0516129	0.0645161	0.0258065	0.0645161	0.0580645	0.0387097	0.0322581
26	Dihydrofolate reductase	1RA9	c	A:1-159	multi	-3.2	-6.1	-5.2	-2.9	159	3.66484	7.71038	15.57	0.081761	0.0125786	0.0880503	0.0754717	0.0377358	0.0628931	0.0314465	0.0754717	0.0377358	0.0691824	0.0314465	0.0314465	0.0628931	0.0251572	0.0566038	0.0566038	0.0377358	0.0691824	0.0314465	0.0251572
27	Tryptophan synthase α subunit	1QOP	c	A:1-267	multi	-2.5	-8.9	-5.7	-6.4	265	4.31366	7.70895	17.33	0.143396	0.0113208	0.0490566	0.0603774	0.045283	0.0754717	0.0188679	0.0716981	0.0301887	0.0981132	0.0188679	0.0415094	0.0641509	0.0377358	0.0566038	0.0603774	0.0264151	0.0641509	0	0.0264151
28	N-terminal domain of HypF	1GXT	d	A:4-91	multi	4.4	-6.8	-0.8	-11.2	88	3.5403	7.5166	12.3	0.0227273	0.0340909	0.0568182	0.0681818	0.0568182	0.0795455	0.0227273	0.0454545	0.0113636	0.102273	0	0.0340909	0.0681818	0.0909091	0.0909091	0.0340909	0.0340909	0.113636	0.0227273	0.0113636
29	Barnase	1BNI	d	A:3-110	multi	2.6	-9.1	-4.3	-11.7	108	3.65149	7.11143	13.45	0.0648148	0	0.0833333	0.0277778	0.037037	0.0925926	0.0185185	0.0740741	0.0740741	0.0648148	0	0.0555556	0.0277778	0.0277778	0.0555556	0.0833333	0.0833333	0.037037	0.0277778	0.0648148
30	RNase-H (C. tepidum)	3H08	c	A:2-145	multi	1.9	-14	-4	-15.9	139	3.62966	7.45991	14.7	0.0935252	0	0.0431655	0.0719424	0.00719424	0.0863309	0.0143885	0.0503597	0.0935252	0.100719	0.028777	0.0719424	0.0359712	0.0143885	0.0503597	0.057554	0.057554	0.0431655	0.0359712	0.0431655
31	Apoflavodoxin (D. desulfuricans)	3F6R	c	A:2-148	multi	3.6	-4.8	-4	-8.4	147	3.8203	7.32627	14.12	0.156463	0.0136054	0.0748299	0.122449	0.0544218	0.0952381	0.0136054	0.047619	0.0408163	0.102041	0.0204082	0.0272109	0.0136054	0.0272109	0.0204082	0.0680272	0.0272109	0.0544218	0.00680272	0.0136054
32	Staphylococcal nuclease	1JOO	b	A:1-149	multi	2.3	-8.4	-5.3	-10.7	149	3.19954	7.0944	16.56	0.0939597	0	0.0536913	0.0805369	0.0201342	0.0671141	0.0201342	0.033557	0.154362	0.0805369	0.0268456	0.0402685	0.0402685	0.0402685	0.033557	0.033557	0.0671141	0.0604027	0.00671141	0.0469799
